# Supplementary material for: Evans–Polanyi-like Formulations for Rapidly Predicting Key Depolymerization Barriers in Xylopyranoses: Toward the Faster Development of Kinetic Models for Hemicellulose Pyrolysis
Source: J Phys Chem A. 2025 May 14;129(21):4767–85. doi: 10.1021/acs.jpca.5c00675 (PMC12128103; doi:10.1021/acs.jpca.5c00675)
Supplement: Supplementary file 2 [file jp5c00675_si_002.zip]

Archive with 29 entries (28 files):
- Optimized_Coordinates/
- Optimized_Coordinates/2methoxy-xylose.txt
- Optimized_Coordinates/2oacetyl-xylose.txt
- Optimized_Coordinates/3methoxy-4methoxy-5carboxy-xylose.txt
- Optimized_Coordinates/3methoxy-4methoxy-5methoxy-xylose.txt
- Optimized_Coordinates/3methoxy-5carboxy-xylose.txt
- Optimized_Coordinates/3methoxy-5methoxy-xylose.txt
- Optimized_Coordinates/3methoxy-5oacetyl-xylose.txt
- Optimized_Coordinates/3methoxy-xylose.txt
- Optimized_Coordinates/3oacetyl-4methoxy-5carboxy.txt
- Optimized_Coordinates/3oacetyl-4methoxy-5methoxy-xylose.txt
- Optimized_Coordinates/3oacetyl-5carboxy-xylose.txt
- Optimized_Coordinates/3oacetyl-5methoxy-xylose.txt
- Optimized_Coordinates/3oacetyl-5oacetyl-xylose.txt
- Optimized_Coordinates/3oacetyl-xylose.txt
- Optimized_Coordinates/4methoxy-5carboxy-xylose.txt
- Optimized_Coordinates/4methoxy-5methoxy-xylose.txt
- Optimized_Coordinates/4methoxy-5oacetyl-xylose.txt
- Optimized_Coordinates/4methoxy-xylose.txt
- Optimized_Coordinates/4oacetyl-5methoxy-xylose.txt
- Optimized_Coordinates/4oacetyl-xylose.txt
- Optimized_Coordinates/5carboxy-xylose.txt
- Optimized_Coordinates/5methoxy-xylose.txt
- Optimized_Coordinates/5oacetyl-xylose.txt
- Optimized_Coordinates/glucose.txt
- Optimized_Coordinates/glucuronoxylan.txt
- Optimized_Coordinates/xylobiose.txt
- Optimized_Coordinates/xyloglucan.txt
- Optimized_Coordinates/xylose.txt
