# Supplementary material for: Evans–Polanyi-like Formulations for Rapidly Predicting Key Depolymerization Barriers in Xylopyranoses: Toward the Faster Development of Kinetic Models for Hemicellulose Pyrolysis
Source: J Phys Chem A. 2025 May 14;129(21):4767–85. doi: 10.1021/acs.jpca.5c00675 (PMC12128103; doi:10.1021/acs.jpca.5c00675)
Supplement: Supplementary file 2 [file jp5c00675_si_002.zip › Optimized_Coordinates/2methoxy-xylose.txt]

2methoxy-xylose
C                 -1.35729000   -0.48446400   -0.24911400
C                 -0.55950000   -1.69674500    0.21804200
C                  1.47296000   -0.50456100    0.21591800
C                  0.78871600    0.81242100   -0.14175400
C                 -0.68139100    0.77930400    0.25372900
H                 -0.56120000   -1.73318500    1.31702600
H                 -0.98860300   -2.62603100   -0.15926900
H                 -1.37838800   -0.46013400   -1.34556100
H                  1.53943500   -0.59340500    1.31292600
H                  0.87269900    0.94105000   -1.22927200
H                 -0.73772200    0.77998400    1.35278600
O                  0.75553800   -1.61692000   -0.29077300
O                  2.72475800   -0.50265900   -0.37266500
H                  3.17426600   -1.31820100   -0.13331900
O                  1.45468700    1.84035600    0.54604200
O                 -1.30325500    1.93491200   -0.26558700
H                 -2.23263300    1.89324000   -0.01747500
O                 -2.67372700   -0.46976300    0.28233300
H                 -3.22813400   -1.07969500   -0.20977800
C                  1.68201700    3.00653400   -0.22241600
H                  0.73925800    3.43640200   -0.57094500
H                  2.18912900    3.71639200    0.42950300
H                  2.32748600    2.78202600   -1.07895400

TS-acyclic-product
C                  1.19529800   -0.43229000    0.27525300
C                  0.65300300   -1.69091200   -0.38756700
C                 -1.76847200   -0.33538800   -0.13630700
C                 -0.92154100    0.92553400    0.07844100
C                  0.53876500    0.80117700   -0.33955900
H                  0.99540700   -1.71525700   -1.42507500
H                  1.00451600   -2.59512900    0.11525700
H                  1.00176100   -0.43595400    1.35588800
H                 -2.30349500   -0.31437300   -1.09198000
H                 -0.95357100    1.14584600    1.15322400
H                  0.58857400    0.71877300   -1.43579300
O                 -0.76851300   -1.70104200   -0.37623600
O                 -2.32555500   -0.89958500    0.89551900
H                 -1.43729500   -1.80096900    0.56985900
O                 -1.57709800    1.93185800   -0.65724800
O                  1.19365800    1.97203500    0.09393900
H                  2.13881900    1.82767200   -0.02857700
O                  2.58699900   -0.31530200    0.01775000
H                  3.08406600   -0.83450400    0.65368700
C                 -1.59057600    3.21130300   -0.04504700
H                 -0.58139500    3.61591600    0.04776500
H                 -2.19155800    3.85235600   -0.68814600
H                 -2.05780700    3.15712200    0.94443800

TS-FFL2
C                  1.43735100   -0.84075700    0.33355000
C                  0.72209300    0.28345200   -0.31803000
C                 -0.58868400    0.77066100    0.21810600
C                 -1.65330400   -0.25102800   -0.19294500
C                 -1.04544000   -1.63402500    0.02555900
O                  2.62935600   -1.02254600    0.03946300
O                  1.90722000    1.61226900    0.20949100
O                 -0.86505500    2.05242700   -0.30217600
O                 -2.80788000    0.05938100    0.56404800
O                  0.19331500   -1.62090600   -0.62257400
H                  1.04641800   -1.14084200    1.32158400
H                  0.93916700    0.42402200   -1.37086600
H                 -0.54629700    0.80114700    1.31462300
H                 -1.83983300   -0.11109300   -1.26527000
H                 -0.95797400   -1.82937500    1.10611600
H                  2.67051600    0.99656900    0.20979300
H                 -1.76056200    2.27971500   -0.02872300
H                 -3.56699900   -0.39868600    0.19539800
H                 -1.67471700   -2.41736200   -0.40987000
C                  2.12635000    2.68958600   -0.71118200
H                  1.21544500    3.28051900   -0.71839000
H                  2.96969700    3.28594500   -0.36273300
H                  2.33063500    2.29995500   -1.71097800

TS-AXPL1
C                  1.34291700   -0.24463800    0.19383100
C                  0.98740800   -1.52086700   -0.55759000
C                 -1.26449700   -0.79235200   -0.40642200
C                 -0.92016900    0.58222100   -0.16576700
C                  0.53790200    0.92124500   -0.36169000
H                  1.35323900   -1.45890000   -1.58484700
H                  1.40983600   -2.40211100   -0.07728900
H                  1.10185500   -0.34649000    1.25636600
H                 -2.30065100   -1.05926400   -0.57083400
H                 -1.13632700    0.35709200    1.05843700
H                  0.77507300    1.05067900   -1.42869000
O                 -0.43425900   -1.76334300   -0.62257800
O                 -1.47525500   -0.77894300    1.74604700
H                 -1.78486500   -1.16045000    2.57455000
O                 -1.84382900    1.46489100   -0.73228100
O                  0.82667500    2.10994800    0.33965800
H                  1.76665300    2.28520700    0.22639800
O                  2.71753300    0.03976100   -0.00985100
H                  3.23237200   -0.31314500    0.71881100
C                 -2.31966700    2.44826200    0.17984400
H                 -1.49393000    3.05928600    0.55023600
H                 -3.02246900    3.06884500   -0.37439700
H                 -2.83165800    1.97131800    1.02099700

TS-AXPL2
C                 -1.39022400   -0.55695200   -0.20212400
C                 -0.53195500   -1.66007800    0.41210000
C                  1.43796000   -0.43625100   -0.03277300
C                  0.68627700    0.79497100   -0.19380600
C                 -0.78116600    0.78585300    0.16210400
H                 -0.45760400   -1.50538000    1.49910900
H                 -0.97495800   -2.64083600    0.22615400
H                 -1.39563300   -0.66999600   -1.29345800
H                  1.77923100    0.62669000    1.28346000
H                  0.94872700    1.49942400   -0.98469000
H                 -0.88505800    0.89439600    1.24901700
O                  0.72991400   -1.65900900   -0.19494100
O                  2.54046800   -0.46510700   -0.90101300
H                  3.20774500   -1.02550900   -0.50049000
O                  1.42655900    1.62492500    1.12259100
O                 -1.41196900    1.86022000   -0.49828700
H                 -2.35438200    1.78678600   -0.31326300
O                 -2.71172900   -0.52417600    0.31396000
H                 -3.21136200   -1.26538000   -0.03673700
C                  2.46330500    2.55030400    0.76236400
H                  1.99044300    3.42975000    0.32996100
H                  2.99966800    2.83177600    1.66711100
H                  3.14049400    2.08589300    0.04111800

TS-AXPL3
C                 -1.27242500   -0.79992300   -0.28495500
C                 -0.26270000   -1.72812800    0.38480500
C                  1.51813900   -0.23534800    0.28204000
C                  0.59525600    0.88545700   -0.17876700
C                 -0.81582000    0.62391400   -0.20858800
H                 -0.28956400   -1.56454000    1.47081500
H                 -0.49568300   -2.77392000    0.18240900
H                 -1.38162300   -1.08260700   -1.34252900
H                  1.58145400   -0.23082000    1.37988300
H                  1.03696500    1.54960700   -0.92119500
H                 -0.47327000    1.45883300    1.08511800
O                  1.03711700   -1.49201800   -0.12949400
O                  2.76058600   -0.02316100   -0.29888300
H                  3.31363100   -0.78464700   -0.09799000
O                  0.56507600    1.92651400    1.18680500
O                 -1.50007000    1.47391400   -1.12221300
H                 -2.39300600    1.57663100   -0.78503400
O                 -2.54528700   -0.90349700    0.35614500
H                 -3.01439300   -1.65760200   -0.00999500
C                  0.64412000    3.32560800    0.90278300
H                  0.37088500    3.87485500    1.80307700
H                  1.67128100    3.56726600    0.63119500
H                 -0.03281000    3.58109000    0.08249900

TS-AXPL4
C                  1.51890300   -0.24063500    0.24697000
C                  0.94379700   -1.57109200   -0.24061500
C                 -1.29554700   -0.86207100   -0.18939800
C                 -0.83548600    0.57467600   -0.22863800
C                  0.57061000    0.85135500   -0.19399700
H                  0.87995800   -1.57579200   -1.33728500
H                  1.57030400   -2.40666600    0.07862100
H                  1.55268900   -0.29282100    1.34104900
H                 -1.51198500   -1.19498900   -1.21895700
H                 -0.57009600    1.38761000    1.02733800
H                  0.98425600    1.54376500   -0.92114500
O                 -0.31691700   -1.73672400    0.35918900
O                 -2.44160900   -0.97103400    0.59496300
H                 -2.77679100   -1.86947800    0.50954400
O                 -1.53393600    1.32038900   -1.19446800
O                  0.42920700    1.99767600    1.15004400
H                  0.98318200    1.88645000    1.93807300
O                  2.79108700    0.05290300   -0.29169700
H                  3.42550300   -0.59582400    0.02421600
C                 -2.65587100    2.01731800   -0.68011000
H                 -3.14750700    2.49376900   -1.52846900
H                 -3.35010800    1.33257200   -0.18607000
H                 -2.33821500    2.78578700    0.03355400

TS-AXPL5
C                  1.41242400   -0.40178400   -0.11133400
C                  0.59380800   -1.67468600    0.03079400
C                 -1.38957300   -0.45193100   -0.22816800
C                 -0.76635400    0.92196500    0.02856800
C                  0.71239600    0.82863700   -0.29416400
H                  0.52185600   -2.15975300   -0.95445000
H                  1.05245900   -2.38060100    0.72307600
H                  1.75013900    0.43894100    1.05043100
H                 -1.31534000   -0.71001100   -1.29726300
H                 -0.93069600    1.12466500    1.09510100
H                  1.05147800    1.52456600   -1.05403600
O                 -0.70269100   -1.40737900    0.53951300
O                 -2.71107900   -0.42032500    0.19941700
H                 -3.04595800   -1.32285900    0.19122700
O                 -1.30229100    1.94387000   -0.76909300
O                  1.59378800    1.62999800    1.09139600
H                  1.11885600    2.06828200    1.81323700
O                  2.51039200   -0.59127000   -0.98289000
H                  3.31776800   -0.62120600   -0.46770800
C                 -2.49561900    2.53348200   -0.27993900
H                 -2.70133300    3.38615700   -0.92488300
H                 -3.33204200    1.83407500   -0.30660900
H                 -2.35464900    2.88644700    0.74848700

TS-AXPL6
C                 -1.30064100   -0.92056400   -0.29992400
C                 -0.10158800   -1.84806100   -0.18932600
C                  1.31532200   -0.03250800    0.24240100
C                  0.30467300    1.03789100   -0.15429400
C                 -1.08518800    0.46640200   -0.10812300
H                 -0.04481000   -2.24043700    0.83099000
H                 -0.21010800   -2.68221200   -0.88104200
H                 -2.14516100   -1.24670300   -0.89938900
H                  1.19161800   -0.28537000    1.30875000
H                  0.54800400    1.36531000   -1.17686400
H                 -1.58287200   -0.05757200    1.13263700
O                  1.09849200   -1.19150400   -0.53809900
O                  2.59438500    0.43247600   -0.02719300
H                  3.21642700   -0.28070000    0.14764000
O                  0.32134400    2.15434000    0.71504300
O                 -2.06436600    1.30414400   -0.67356900
H                 -2.06619400    2.11328500   -0.15362000
O                 -2.07932700   -1.17959900    1.35561600
H                 -3.04650400   -1.17460000    1.34268900
C                  1.27387800    3.15139400    0.38656200
H                  1.12690400    3.50085200   -0.64199000
H                  1.10441200    3.97934700    1.07378100
H                  2.29573500    2.78352900    0.49546700

TS-AXPL7
C                 -1.12304000   -0.29857500   -0.55307600
C                 -0.60591600   -1.57208700   -0.20046500
C                  1.50625700   -0.66004600    0.34019200
C                  1.03131500    0.72425700   -0.15091000
C                 -0.46824000    0.86187800    0.13569200
H                 -1.92391800   -1.45852400    0.42050200
H                 -0.50536300   -2.34127700   -0.95984500
H                 -1.56054900   -0.10880400   -1.52827500
H                  2.10574300   -0.51631800    1.24241700
H                  1.20405000    0.78895100   -1.23332500
H                 -0.60331500    0.75389200    1.21676000
O                  0.45098900   -1.50702900    0.73539700
O                  2.26228800   -1.22506900   -0.69625000
H                  2.62730400   -2.05592700   -0.37669700
O                  1.78494100    1.69787300    0.52522800
O                 -0.93819000    2.10997500   -0.31691600
H                 -1.81197300    2.24868500    0.06069900
O                 -2.67450900   -0.49018900    0.41521900
H                 -3.48751100   -0.61282500   -0.09491200
C                  2.03900700    2.87429200   -0.22203300
H                  1.11249100    3.39190500   -0.47741000
H                  2.65667800    3.51287900    0.40775600
H                  2.59061800    2.63337200   -1.13805000
