# Supplementary material for: Evans–Polanyi-like Formulations for Rapidly Predicting Key Depolymerization Barriers in Xylopyranoses: Toward the Faster Development of Kinetic Models for Hemicellulose Pyrolysis
Source: J Phys Chem A. 2025 May 14;129(21):4767–85. doi: 10.1021/acs.jpca.5c00675 (PMC12128103; doi:10.1021/acs.jpca.5c00675)
Supplement: Supplementary file 2 [file jp5c00675_si_002.zip › Optimized_Coordinates/2oacetyl-xylose.txt]

2oacetyl-xylose
C                  0.94247300   -1.88759700   -0.00260700
C                 -0.32336700   -1.94751500   -0.85195400
C                 -1.13084900   -0.34696500    0.75927600
C                  0.12839700    0.45862800    0.44041000
C                  1.34579200   -0.43098100    0.15647700
H                 -0.11989700   -1.46794000   -1.81695700
H                 -0.61872200   -2.98256100   -1.03585800
H                  0.76876100   -2.32032000    0.98570900
H                 -2.00023300    0.31212500    0.79529000
H                  0.34421300    1.12385900    1.27635100
H                  1.75796900   -0.11210300   -0.80961500
O                 -1.43034100   -1.30257700   -0.22580400
O                 -0.90004900   -0.94053900    2.01022700
H                 -1.70648100   -1.38976500    2.27900700
O                 -0.11128000    1.22167900   -0.75060700
O                  2.29428900   -0.25155400    1.18356200
H                  3.03530500   -0.83534000    0.99218800
O                  2.02930700   -2.52950900   -0.65443800
H                  1.95140200   -3.48004600   -0.54387600
C                 -0.83562800    2.35336300   -0.61909200
C                 -0.98909100    3.04502700   -1.94328500
H                 -0.00455500    3.26780300   -2.35597100
H                 -1.50043600    2.38047500   -2.64107800
H                 -1.55912500    3.95993200   -1.80697000
O                 -1.28297100    2.73063100    0.42811900

TS-OADXP
C                  0.95301800   -1.91871100    0.08390700
C                 -0.34338700   -2.02607300   -0.71631300
C                 -1.11540600   -0.24125400    1.07578900
C                  0.13864000    0.45353400    0.56559400
C                  1.33450500   -0.45562800    0.25219200
H                 -0.28088600   -1.43416900   -1.63244300
H                 -0.55943200   -3.06335700   -0.98099100
H                  0.82230100   -2.36210300    1.07662100
H                 -2.01736700    0.35997900    0.90943000
H                  0.43458400    1.16947400    1.33614100
H                  1.72722000   -0.12438000   -0.71785500
O                 -1.44097100   -1.54123000    0.06357300
O                 -1.04708900   -0.99552400    2.13702500
H                 -1.38521600   -1.84665200    1.18266500
O                 -0.18831800    1.14249900   -0.65085400
O                  2.30317600   -0.28556900    1.26016300
H                  3.05109200   -0.85015500    1.03986900
O                  2.03579300   -2.52404800   -0.60506100
H                  2.01231800   -3.47473000   -0.47171800
C                 -0.80960300    2.33974300   -0.52960800
C                 -1.06958200    2.94464300   -1.87882300
H                 -0.12545700    3.07234100   -2.40965400
H                 -1.69407300    2.27004800   -2.46603400
H                 -1.56524200    3.90320000   -1.75249300
O                 -1.09660100    2.82253200    0.52865500

TS-AXPL1
C                  1.09569700   -1.98029700    0.08129800
C                 -0.18204700   -2.65225200   -0.39407900
C                 -1.28307500   -0.58638700    0.06875400
C                 -0.03855800    0.16856300   -0.10983700
C                  1.18723300   -0.58341100   -0.51382900
H                 -0.15166800   -2.74947100   -1.48370200
H                 -0.29830900   -3.64301800    0.04492700
H                  1.10370700   -1.89207000    1.17405200
H                 -2.21014200   -0.10920100   -0.23478100
H                 -0.41388800    0.22323500    1.38576600
H                  1.26939400   -0.68660800   -1.60926000
O                 -1.35878100   -1.92308000   -0.02868300
O                 -1.35775800   -0.28244700    1.78428100
H                 -1.96136800    0.46496500    1.91492500
O                 -0.18325800    1.34596500   -0.91392900
O                  2.33310000    0.09073600   -0.02852100
H                  3.09896000   -0.40979000   -0.32896800
O                  2.22202700   -2.70875700   -0.37834100
H                  2.44283500   -3.39671300    0.25322700
C                 -0.88940500    2.36018000   -0.41733200
C                 -0.73316200    3.60104900   -1.24923800
H                  0.27216700    3.99741000   -1.09339000
H                 -0.83557900    3.36160700   -2.30722800
H                 -1.47114400    4.33874200   -0.94572600
O                 -1.57209600    2.27925900    0.57811900

TS-AXPL2
C                  1.21185000   -2.08818300    0.08947800
C                 -0.14808400   -2.09704700   -0.59974800
C                 -0.89914800   -0.47587600    0.92585800
C                  0.39672700    0.05227700    1.05864100
C                  1.58045900   -0.65371400    0.44109400
H                 -0.14011800   -1.42385000   -1.46656500
H                 -0.42583100   -3.09827200   -0.92595600
H                  1.14963700   -2.67130800    1.01669900
H                 -0.74611200    0.39368600    0.06430700
H                  0.56742600    0.92472900    1.68780900
H                  1.84616100   -0.12554700   -0.47897500
O                 -1.15023200   -1.69590600    0.33163200
O                 -1.85449600   -0.12919100    1.82515500
H                 -2.71963200   -0.24620400    1.41725400
O                  0.26513600    1.58995200   -0.53105600
O                  2.61014900   -0.59160200    1.39752600
H                  3.42986900   -0.84560100    0.96329400
O                  2.24103300   -2.56133400   -0.75327200
H                  2.23878100   -3.52153500   -0.76670300
C                  0.26177500    2.78266500   -0.02022700
C                 -0.11546700    3.89565900   -0.98189300
H                  0.63046000    3.94519500   -1.77727100
H                 -1.07576600    3.67078600   -1.44856500
H                 -0.16226600    4.84726900   -0.45689600
O                  0.54161900    3.02191600    1.14918200

TS-AXPL3
C                  0.99079800   -1.84021500   -0.12398000
C                 -0.48159900   -2.25370600   -0.17640200
C                 -1.30720800   -0.38304200    0.97680900
C                  0.09996700    0.10103700    1.23863500
C                  1.17290600   -0.51782100    0.58867200
H                 -0.68116900   -2.81364900   -1.09013400
H                 -0.71055300   -2.88332000    0.68824400
H                  1.54802600   -2.59251200    0.44713600
H                 -1.96908000    0.46835600    0.82104600
H                  0.26389700    0.80771100    2.04139500
H                  0.84159100    0.40062000   -0.23746200
O                 -1.36260900   -1.14065200   -0.19723300
O                 -1.64314100   -1.12666200    2.12088600
H                 -2.60156400   -1.17079100    2.18515600
O                  0.07752000    1.60436000   -0.18910100
O                  2.44704300   -0.26834500    1.08434200
H                  3.05346300   -0.23693300    0.33748800
O                  1.59376800   -1.66820300   -1.40155300
H                  1.71658600   -2.52617700   -1.81632300
C                 -0.91569700    2.14407100   -0.86170200
C                 -0.59997700    2.41988300   -2.31545200
H                  0.30502500    3.02377400   -2.39112800
H                 -0.41045600    1.46995800   -2.82028500
H                 -1.43823600    2.92982900   -2.78458500
O                 -1.99843000    2.38126400   -0.36345600

TS-AXPL4
C                  0.88763600   -2.00425500   -0.12092200
C                 -0.44596800   -2.29492300   -0.83134900
C                 -1.22067100   -0.44537300    0.51805500
C                 -0.03204100    0.31074500    0.00290600
C                  1.09598100   -0.52838200   -0.32090100
H                 -0.34546000   -1.99593700   -1.88276400
H                 -0.65821300   -3.36661500   -0.79731000
H                  0.78326200   -2.24497600    0.94093900
H                 -2.12382600    0.16360600    0.47703800
H                  1.18344700    0.60995400    1.04380700
H                  1.65613900   -0.29303800   -1.22195600
O                 -1.53930400   -1.62629700   -0.23267400
O                 -0.93389500   -0.83390800    1.84853600
H                 -1.66923200   -1.37664000    2.15024400
O                 -0.33507900    1.22608100   -1.04999900
O                  2.13749500    0.06693200    0.86286800
H                  2.34704500   -0.57566500    1.55933600
O                  1.96672700   -2.69857800   -0.71074600
H                  1.85899200   -3.64096500   -0.55599600
C                 -0.92818000    2.38479600   -0.70559700
C                 -1.08702200    3.27489700   -1.90909200
H                 -0.10574800    3.49790800   -2.33040600
H                 -1.66719800    2.75814500   -2.67454800
H                 -1.58715200    4.19330000   -1.61357300
O                 -1.28908900    2.64846100    0.40766000

TS-AXPL5
C                  0.97724400   -1.78635700   -0.55936500
C                 -0.48011400   -2.19489300   -0.72733400
C                 -1.09325800   -0.35707800    0.69444900
C                  0.15706700    0.44946600    0.34433700
C                  1.28193100   -0.47791900   -0.06151100
H                 -0.66055600   -2.37032800   -1.78951300
H                 -0.70698400   -3.11880400   -0.18510500
H                  1.62215000   -1.91000600    0.81965600
H                 -1.94331000    0.31167200    0.83950900
H                  0.42305900    1.10639100    1.17318500
H                  2.14598900    0.02094600   -0.48826200
O                 -1.45359800   -1.21237200   -0.33186700
O                 -0.77546100   -1.03639000    1.89603000
H                 -1.55751900   -1.50316800    2.20490000
O                 -0.08914100    1.22895400   -0.82564400
O                  1.98367200   -0.99650900    1.45375400
H                  1.32566000   -0.88919200    2.16102800
O                  1.77682800   -2.20726700   -1.65139900
H                  2.27290100   -2.98363500   -1.38979600
C                 -0.80155200    2.36581200   -0.65933800
C                 -0.98771600    3.07297900   -1.96927600
H                 -0.01571000    3.26668500   -2.42374300
H                 -1.54792300    2.42709800   -2.64689700
H                 -1.52440800    4.00294400   -1.80318200
O                 -1.21540400    2.72688200    0.40730000

TS-AXPL6
C                  0.55912300   -1.52486800   -0.19082200
C                 -0.82808900   -1.56519000   -0.80115600
C                 -1.46937400   -0.14331600    1.05230400
C                 -0.24022200    0.66136700    0.61951000
C                  0.93023900   -0.26074800    0.36848100
H                 -0.84982300   -0.90579900   -1.67460200
H                 -1.10001000   -2.57335400   -1.11085000
H                  0.98211000   -2.43691000    0.21615500
H                 -2.34949500    0.49583200    1.15825800
H                  0.00422500    1.36917500    1.41017200
H                  1.56554500   -0.36498600   -1.00329700
O                 -1.83018500   -1.13309700    0.11127800
O                 -1.11660900   -0.73282200    2.26857900
H                 -1.86150300   -1.25995700    2.57063400
O                 -0.56756700    1.37355900   -0.59478900
O                  1.85484500   -0.33000600    1.43127200
H                  2.61827600    0.20465500    1.20774400
O                  1.64344800   -1.37491500   -1.59657900
H                  1.24575000   -1.40373600   -2.48030800
C                 -1.28526500    2.50685200   -0.46299500
C                 -1.55216900    3.13253300   -1.80367400
H                 -0.61103400    3.29352700   -2.33012000
H                 -2.15945900    2.45289900   -2.40376800
H                 -2.07587900    4.07425400   -1.66339700
O                 -1.65128500    2.94010800    0.59485500

TS-AXPL7
C                  0.96769100   -1.81172400    0.48609000
C                 -0.26633000   -2.48700700    0.30070500
C                 -1.43037300   -0.44836500    0.27760300
C                 -0.12653300    0.38319100    0.28876100
C                  1.05494100   -0.46527400   -0.17273800
H                  0.69819300   -3.12957300   -0.58387600
H                 -0.64408100   -3.11931500    1.09799700
H                  1.61093000   -1.99312500    1.34082700
H                 -2.18633000    0.06081700   -0.32522600
H                  0.03778900    0.78259500    1.29108500
H                  0.91778800   -0.61880700   -1.24833900
O                 -1.24865900   -1.70321300   -0.34960700
O                 -1.83156900   -0.59291200    1.60640000
H                 -2.68085300   -1.04448300    1.61766400
O                 -0.19271200    1.45775900   -0.65092800
O                  2.25414000    0.21292300    0.10208000
H                  2.94781600   -0.18998600   -0.42825900
O                  1.87791000   -2.84031400   -0.75058600
H                  2.50501700   -3.48708000   -0.39757700
C                 -0.93946700    2.52423100   -0.29621100
C                 -0.85101000    3.60729100   -1.33305500
H                  0.18212200    3.94966000   -1.40705700
H                 -1.13981000    3.20985800   -2.30662900
H                 -1.50117600    4.43049100   -1.04972200
O                 -1.57636000    2.56701500    0.71890900
