# Supplementary material for: Evans–Polanyi-like Formulations for Rapidly Predicting Key Depolymerization Barriers in Xylopyranoses: Toward the Faster Development of Kinetic Models for Hemicellulose Pyrolysis
Source: J Phys Chem A. 2025 May 14;129(21):4767–85. doi: 10.1021/acs.jpca.5c00675 (PMC12128103; doi:10.1021/acs.jpca.5c00675)
Supplement: Supplementary file 2 [file jp5c00675_si_002.zip › Optimized_Coordinates/3methoxy-4methoxy-5carboxy-xylose.txt]

3methoxy-4methoxy-5carboxy-xylose
C                 -1.39453400   -0.61416100   -0.31648900
C                 -0.58367200   -1.82973800    0.18316000
C                  1.46967100   -0.58187500    0.23423900
C                  0.77908600    0.67274000   -0.26868700
C                 -0.68937900    0.65809600    0.14076300
H                 -0.66544200   -1.88221500    1.27565900
H                 -1.42406500   -0.62328900   -1.41495800
H                  1.46968400   -0.59780200    1.33472200
H                  0.85309800    0.67382900   -1.36492400
H                 -0.74688400    0.70849400    1.23923400
O                  0.76457000   -1.72968400   -0.23710900
O                  2.74387100   -0.63218900   -0.28446700
H                  3.24367100   -1.31934700    0.16494200
O                  1.42859000    1.78613100    0.28874900
H                  0.93405900    2.56340900    0.00788200
O                 -1.26711600    1.81575700   -0.42129000
O                 -2.68785600   -0.63108800    0.22664700
C                 -1.14299000   -3.12992900   -0.39160100
O                 -2.17366600   -3.60553200   -0.01882900
O                 -0.41876800   -3.66831800   -1.37707700
H                  0.40114500   -3.15937200   -1.47314500
C                 -2.29396000    2.41959100    0.35112100
H                 -2.58160900    3.32927400   -0.17392300
H                 -3.15694100    1.76000600    0.45405100
H                 -1.92012300    2.68062700    1.34752500
C                 -3.72652500   -0.91730600   -0.69583800
H                 -4.65473100   -0.91835400   -0.12703800
H                 -3.77362300   -0.14388200   -1.47109800
H                 -3.59354500   -1.89989800   -1.15400000

TS-acyclic-product
C                 -1.68545500    0.00459500    0.20622600
C                 -0.84480000   -1.16915000    0.69869800
C                  1.38652000    0.61838900    0.20948900
C                  0.26776500    1.59786300   -0.11506500
C                 -1.03824900    1.32356800    0.62999900
H                 -1.07268400   -1.29761200    1.76459200
H                 -1.77696600   -0.02145100   -0.88708600
H                  1.88828900    0.81373000    1.16387200
H                  0.08425800    1.54262700   -1.19568500
H                 -0.84031000    1.30700300    1.71249000
O                  0.55059000   -0.94623300    0.56789700
O                  2.01680400    0.01899400   -0.73756600
H                  1.23623400   -0.91084500   -0.42477100
O                  0.77944500    2.85889900    0.24841000
H                  0.06529900    3.49197200    0.11072400
O                 -1.88318800    2.41176500    0.31337100
O                 -2.94866000   -0.12667100    0.81134600
C                 -1.21608200   -2.47770900   -0.00217500
O                 -2.21556800   -2.62909600   -0.63587900
O                 -0.32456700   -3.46512100    0.16469000
H                  0.44592000   -3.13330100    0.64481700
C                 -2.69226300    2.87565000    1.38480700
H                 -2.06587400    3.23404200    2.20931600
H                 -3.28022600    3.70468500    0.99363700
H                 -3.35557900    2.08831300    1.74776400
C                 -4.04606500    0.00448500   -0.07910100
H                 -4.94757300   -0.11060400    0.52093900
H                 -4.04464500    0.99135300   -0.55344500
H                 -4.01157300   -0.78092600   -0.83849200

TS-FFL1
C                 -1.86510100   -0.27051000   -0.10823300
C                 -1.22493900   -1.66149700   -0.03639600
C                  0.77988500   -0.62424100    0.10801900
C                  0.67106100    0.73333000   -0.34396300
C                 -0.89005200    0.82160600    0.35000800
H                 -1.20601500   -1.99589600    1.00953900
H                 -2.15710800   -0.05793000   -1.14342200
H                  0.98673000   -0.81817300    1.16142100
H                  0.41136800    0.79316500   -1.41844300
H                 -0.76680300    0.79456700    1.43996000
O                  0.12928800   -1.58754500   -0.55336600
O                  2.90825100   -0.58035900   -0.00323500
O                  1.53463200    1.57510300    0.15586600
H                  2.69643100    0.40563000    0.12410700
O                 -1.41300800    2.03347800   -0.05943200
O                 -2.97613800   -0.27912200    0.74732200
H                  3.28371600   -0.66027900   -0.88513500
C                 -1.96346500   -2.70485900   -0.87274400
O                 -3.14369200   -2.66567600   -1.03164200
O                 -1.19898200   -3.67203000   -1.38629700
H                 -0.26422000   -3.47993500   -1.23396300
C                 -1.01094100    3.16174000    0.71645900
H                  0.06902100    3.29643300    0.66123300
H                 -1.53089100    4.01776200    0.29065100
H                 -1.32205000    3.02450300    1.75750800
C                 -4.18311400    0.18177500    0.15496300
H                 -4.93729500    0.15825200    0.93931200
H                 -4.06393600    1.20573600   -0.20920200
H                 -4.48232100   -0.48365200   -0.65889400

TS-FFL2
C                  1.61605300   -1.03375900   -0.06870100
C                  0.85064900    0.20582700   -0.38940300
C                 -0.36950600    0.62427500    0.37787000
C                 -1.57535200   -0.26935200    0.01837200
C                 -1.02724700   -1.70362100   -0.16633400
O                  2.71129700   -1.17887000   -0.60252800
O                  1.99900700    1.38878900    0.16714800
O                 -0.54324900    1.99289900    0.06514300
O                 -2.49773400   -0.12540300    1.06521500
O                  0.10438600   -1.64601700   -0.96781300
H                  1.34922900   -1.54563300    0.86991400
H                  0.87958900    0.46786400   -1.44089500
H                 -0.19091500    0.50816600    1.45694400
H                 -1.99272100    0.08910400   -0.93405000
H                 -0.82797000   -2.11449900    0.83821200
H                  2.82641300    1.08275000   -0.24833600
H                  1.72787500    2.26269100   -0.15111600
C                 -2.05309600   -2.64140800   -0.82242300
O                 -1.61276200   -3.19790200   -1.94427200
O                 -3.14417600   -2.85300400   -0.37107900
H                 -0.70404500   -2.85798500   -2.07228400
C                 -1.56831100    2.65747900    0.79079800
H                 -1.41020800    3.72432500    0.64046600
H                 -2.55789400    2.38206600    0.42092000
H                 -1.50912300    2.41598600    1.85585800
C                 -3.86855200   -0.06113600    0.69841700
H                 -4.23260700   -1.02998100    0.35960200
H                 -4.40899000    0.24752200    1.59240900
H                 -4.02223800    0.68812800   -0.08848600

TS-AXPL1
C                  1.41517400   -0.11603700    0.29005500
C                  1.10434100   -1.49729000   -0.31269100
C                 -1.14765000   -0.84843000   -0.54909700
C                 -0.93529400    0.47180600   -0.04961100
C                  0.48224200    0.95837300   -0.25475500
H                  1.81622000   -1.68583500   -1.11938000
H                  1.25539900   -0.16755400    1.37012400
H                 -2.13736400   -1.17984400   -0.84378600
H                 -1.06140200   -0.01218300    1.11221000
H                  0.68466600    1.13834500   -1.32135000
O                 -0.19328100   -1.65223400   -0.90886000
O                 -1.11822900   -1.31367100    1.56972700
H                 -1.42240700   -1.84711200    2.31167600
O                 -1.94793800    1.36223700   -0.43009100
H                 -2.01431500    2.02751000    0.25977900
O                  0.64490300    2.15816700    0.47007300
O                  2.76244000    0.18021600   -0.00062500
C                  1.29948500   -2.59178800    0.73280200
O                  0.61621100   -3.70214100    0.45680400
O                  2.06957500   -2.48086700    1.64425100
H                  0.81232000   -4.33934000    1.15688500
C                  1.47362900    3.11500300   -0.16509400
H                  1.53819500    3.96914800    0.50759300
H                  2.47525400    2.71659600   -0.35038100
H                  1.03343000    3.43770100   -1.11512200
C                  3.53540700    0.51860600    1.14163500
H                  3.55132400   -0.31278400    1.85127900
H                  4.54502300    0.71907100    0.78578500
H                  3.13553100    1.41325000    1.63062300

TS-AXPL2
C                 -1.49908500   -0.82014400   -0.64994100
C                 -0.63015000   -2.05469000   -0.32311000
C                  1.38078800   -0.78237200   -0.64364500
C                  0.64145300    0.46254700   -0.55860200
C                 -0.79758700    0.42110500   -0.09696000
H                 -0.52180700   -2.14351300    0.76498400
H                 -1.58836700   -0.72616300   -1.74143200
H                  1.82844700    0.03888900    0.78875100
H                  0.86347300    1.28143000   -1.24302200
H                 -0.82089700    0.33516400    0.99698800
O                  0.61196100   -1.94137400   -0.96853500
O                  2.41630800   -0.69667200   -1.57881100
H                  3.13953400   -1.24772500   -1.27361800
O                  1.48772400    1.05853200    0.83229100
H                  2.20562800    1.65905100    0.57623700
O                 -1.42620900    1.60920000   -0.50735700
O                 -2.75822400   -0.89127800   -0.03919600
C                 -1.29092100   -3.33241300   -0.83749300
O                 -2.21222300   -3.85449600   -0.28317800
O                 -0.78822600   -3.79373800   -1.98694800
H                 -0.00422600   -3.26396600   -2.20638100
C                 -2.36791700    2.13664900    0.41384100
H                 -1.88426600    2.35314000    1.37296600
H                 -2.73490200    3.06606100   -0.01857700
H                 -3.19792300    1.44623200    0.57341800
C                 -3.83240800   -1.19442600   -0.91351200
H                 -4.72566800   -1.26455500   -0.29542000
H                 -3.95914200   -0.39523100   -1.65272900
H                 -3.68172300   -2.15078500   -1.41977900

TS-AXPL3
C                 -1.35611100   -1.00793700   -0.94326900
C                 -0.48289300   -2.22405700   -0.55960200
C                  1.51391100   -1.00146300   -0.31703400
C                  0.78873000    0.30869900   -0.56236300
C                 -0.64001500    0.28622800   -0.64466500
H                 -0.52402100   -2.35550300    0.52770700
H                 -1.56174800   -1.04019000   -2.02487100
H                  1.50750700   -1.24326700    0.75350600
H                  1.35095300    1.03446600   -1.14564600
H                 -0.23951200    0.78286600    0.76177500
O                  0.85290500   -2.04547600   -1.00774100
O                  2.79729600   -0.88227700   -0.81372400
H                  3.28825200   -1.68242300   -0.60342200
O                  0.86993000    1.03857400    1.02616500
H                  1.05858700    1.98874800    0.99485000
O                 -1.14656900    1.37782000   -1.37912000
O                 -2.57750600   -1.07281400   -0.23320000
C                 -1.01284200   -3.49735700   -1.21115600
O                 -1.98256300   -4.06994500   -0.81304000
O                 -0.33958700   -3.90221200   -2.29473800
H                  0.44303500   -3.34273400   -2.40649400
C                 -2.23944500    2.03789200   -0.76620000
H                 -2.52074200    2.85932000   -1.42498600
H                 -3.09002300    1.36642000   -0.62808500
H                 -1.95293700    2.43860700    0.21390000
C                 -3.71284500   -1.39518300   -1.01719400
H                 -3.62945700   -2.38856400   -1.46368600
H                 -4.56738200   -1.38344400   -0.34213400
H                 -3.86486700   -0.64684800   -1.80478900

TS-AXPL4
C                 -1.62696900   -1.57265200    0.02431500
C                 -0.48636800   -2.56688100    0.24907200
C                  0.90652700   -0.86826500    1.24647200
C                  0.27735600    0.06560100    0.25495900
C                 -1.07934700   -0.16885400   -0.17728500
H                 -0.93979200   -3.50438500    0.57673100
H                 -2.19593800   -1.90465200   -0.85264600
H                  0.84471700   -0.46399900    2.26132500
H                  0.29817300   -0.11625800   -1.37819000
H                 -1.80300400    0.63188200   -0.04039700
O                  0.35399400   -2.16555900    1.29985000
O                  2.29000800   -0.99204900    0.90005700
H                  2.76738900   -1.32515000    1.66766600
O                  0.53267200    1.41057300    0.61867900
H                  1.34080400    1.68831300    0.18420600
O                 -0.73049700    0.00015700   -1.79003000
O                 -2.43671300   -1.59592500    1.17601200
C                  0.22979700   -2.89600700   -1.07215300
O                 -0.40660600   -3.33252300   -1.99571700
O                  1.53998700   -2.72387300   -1.14611200
H                  1.90643100   -2.23834300   -0.37870300
C                 -1.41082500   -0.47665900   -2.96958700
H                 -1.02345300    0.08336700   -3.81929500
H                 -1.25544500   -1.54656300   -3.10126500
H                 -2.46994800   -0.24858100   -2.84501200
C                 -3.77097500   -1.19934600    0.93904400
H                 -4.25538500   -1.87208200    0.22177900
H                 -4.29170400   -1.25523900    1.89311400
H                 -3.83321900   -0.17173400    0.56347700

TS-AXPL5
C                 -1.38912500   -0.86652100   -0.19685700
C                 -0.45029900   -2.01983500    0.17175900
C                  1.28463700   -0.44892400    0.58157900
C                  0.66275500    0.63663000   -0.28417500
C                 -0.83505100    0.47611500   -0.19801400
H                 -0.66350800   -2.33282800    1.20215400
H                 -1.65722200   -0.16800500   -1.67241500
H                  0.92692300   -0.38907000    1.61989500
H                  1.02951700    0.43656100   -1.29900900
H                 -1.30879100    1.21074100    0.44954000
O                  0.93438800   -1.69579000    0.03016500
O                  2.66052100   -0.28731700    0.50050600
H                  3.09390900   -0.92697000    1.07360400
O                  1.01167200    1.93404100    0.13289000
H                  1.97228400    1.96770100    0.20532400
O                 -1.49485600    0.92754300   -1.66420300
O                 -2.57078200   -0.95874700    0.56379600
C                 -0.72062600   -3.21698000   -0.73671400
O                 -1.69392300   -3.90082100   -0.61973800
O                  0.17988000   -3.41769200   -1.70863500
H                  0.91594700   -2.80436900   -1.56838200
C                 -0.78312600    1.63535000   -2.69254400
H                 -1.51360400    2.07190000   -3.37163500
H                 -0.20358500    2.42341000   -2.21203100
H                 -0.12408600    0.95875300   -3.23909900
C                 -3.72727200   -1.34145400   -0.16264400
H                 -4.54041400   -1.41037400    0.56039800
H                 -3.97996500   -0.58596600   -0.91531000
H                 -3.58465100   -2.31094100   -0.64431500

TS-AXPL6
C                 -1.39933000   -0.33033300   -0.44595600
C                 -0.67326000   -1.58492200    0.03600400
C                  1.39750900   -0.44789300    0.16073200
C                  0.88380300    0.80751900   -0.51729100
C                 -0.62240600    0.87775400   -0.50760400
H                 -0.75118200   -1.66427100    1.12834600
H                 -2.20588000   -0.48974400   -1.15651100
H                  1.22828300   -0.38768900    1.24723200
H                  1.23869400    0.77728800   -1.55797200
H                 -1.48010100    0.94300700    0.83932400
O                  0.68120000   -1.58258400   -0.34101400
O                  2.72724800   -0.61930600   -0.14925500
H                  3.11195600   -1.27484300    0.43852600
O                  1.47568500    1.90563100    0.15167600
H                  1.08582600    2.70009400   -0.22455800
O                 -1.01602800    1.84143000   -1.46164700
O                 -2.34635400    0.19727700    0.89160700
C                 -1.33567400   -2.84346100   -0.52547500
O                 -2.49257300   -3.07318300   -0.32256000
O                 -0.54484100   -3.64206800   -1.23204700
H                  0.33806100   -3.24076700   -1.27894300
C                 -2.16332200    2.59089200   -1.12248500
H                 -2.30547100    3.32823500   -1.91222400
H                 -3.05668400    1.96080000   -1.05670500
H                 -2.02402100    3.09908200   -0.16036100
C                 -2.86332600   -0.57101900    1.98738500
H                 -3.17988400   -1.53805000    1.59259100
H                 -2.10252700   -0.70670300    2.75926000
H                 -3.72228600   -0.04748800    2.40669300

TS-AXPL7
C                 -0.63440000   -0.88851000   -0.08519200
C                  0.26002800   -2.07277300    0.02961300
C                  2.17629200   -0.75483700    0.21556400
C                  1.51613600    0.44876400   -0.44472200
C                  0.02710900    0.49788800   -0.13035700
H                 -0.60699200   -1.86095600    1.44280400
H                 -1.46126400   -0.98057700   -0.79383700
H                  2.01755400   -0.74433600    1.30651400
H                  1.64843700    0.33304200   -1.52820500
H                 -0.07021300    0.95115300    0.86620600
O                  1.62230900   -1.92583000   -0.32151900
O                  3.52571800   -0.69238400   -0.10784800
H                  3.99556800   -1.39447200    0.35087700
O                  2.07580200    1.65174700    0.02282500
H                  3.01951100    1.62267600   -0.16508500
O                 -0.57557400    1.32198900   -1.09620400
O                 -1.32234900   -1.04908800    1.30459300
C                 -0.31875900   -3.31562400   -0.45698300
O                 -1.51672100   -3.52113700   -0.49174000
O                  0.55279000   -4.27420200   -0.82227200
H                  1.44235700   -3.89601400   -0.80514700
C                 -1.81578500    1.85421400   -0.69421300
H                 -2.14780600    2.52484000   -1.48452600
H                 -2.57236700    1.06972800   -0.56210900
H                 -1.71498900    2.41641700    0.24168900
C                 -2.74268100   -1.34218000    1.35252600
H                 -2.97066700   -2.11096800    0.61524900
H                 -2.94831100   -1.68868500    2.36252500
H                 -3.27709100   -0.41316300    1.16424900
