# Supplementary material for: Evans–Polanyi-like Formulations for Rapidly Predicting Key Depolymerization Barriers in Xylopyranoses: Toward the Faster Development of Kinetic Models for Hemicellulose Pyrolysis
Source: J Phys Chem A. 2025 May 14;129(21):4767–85. doi: 10.1021/acs.jpca.5c00675 (PMC12128103; doi:10.1021/acs.jpca.5c00675)
Supplement: Supplementary file 2 [file jp5c00675_si_002.zip › Optimized_Coordinates/3methoxy-4methoxy-5methoxy-xylose.txt]

3methoxy-4methoxy-5methoxy-xylose
C                 -0.93881400   -0.30645500   -0.01977800
C                 -0.08508600   -1.52823300    0.31584000
C                  1.94753900   -0.30615200    0.22651400
C                  1.22429300    0.98875300   -0.10183400
C                 -0.19977300    0.94225400    0.44422700
H                  0.01992200   -1.61418200    1.41368100
H                 -1.07449200   -0.26898600   -1.10883200
H                  2.05804600   -0.40399500    1.31953700
H                  1.19130500    1.07587200   -1.19592900
H                 -0.14683100    0.92877900    1.54413800
O                  1.19673300   -1.40234400   -0.26846300
O                  3.17352400   -0.30440800   -0.41014700
H                  3.63161500   -1.12114800   -0.19233100
O                  1.92796800    2.05990300    0.47609400
H                  1.41514200    2.85424700    0.29351900
O                 -0.82568300    2.13329200    0.01656200
O                 -2.17883700   -0.35713500    0.64457900
C                 -1.76233600    2.68218500    0.92912300
O                 -0.69295300   -2.65676500   -0.19644500
C                 -0.05604400   -3.86606700    0.17854100
H                  0.00624900   -3.94430800    1.27016200
H                 -0.67094000   -4.67705500   -0.20648700
H                  0.94585100   -3.92721400   -0.25057000
C                 -3.23196900   -0.93245300   -0.11012500
H                 -3.01205300   -1.96888300   -0.37269300
H                 -4.12221800   -0.89187200    0.51626200
H                 -3.40794600   -0.35292200   -1.02354900
H                 -1.27834400    2.90517500    1.88722900
H                 -2.12146500    3.60987700    0.48543500
H                 -2.59799200    2.00144400    1.09787900

TS-acyclic-product
C                  1.32695700   -0.51981200    0.53092800
C                  0.76458200   -1.82651700   -0.01570700
C                 -1.72986800   -0.52746000    0.35648900
C                 -0.87107600    0.70518100    0.62202700
C                  0.51706600    0.65633000   -0.01324700
H                  1.04472800   -1.91721200   -1.07433500
H                  1.25764400   -0.52702200    1.62771100
H                 -2.27190100   -0.46822400   -0.59462700
H                 -0.75506700    0.79194000    1.70944300
H                  0.41014800    0.56673400   -1.10532800
O                 -0.66074000   -1.84961900    0.04131200
O                 -2.25362300   -1.16950000    1.35261800
H                 -1.31202500   -1.99045900    1.01263400
O                 -1.60096800    1.79364000    0.10349500
H                 -1.06085900    2.57801800    0.25078800
O                  1.11597800    1.89142600    0.31028500
O                  2.66561900   -0.39256400    0.11906100
C                  1.05423500   -4.15211200    0.13286300
H                  1.55019600   -4.88205900    0.76883900
H                 -0.01379300   -4.37544900    0.08209000
H                  1.48388400   -4.19154800   -0.87362800
O                  1.28158300   -2.87827700    0.71857300
C                  1.94887100    2.43505700   -0.70200000
H                  2.33121300    3.37911100   -0.31636600
H                  2.77826600    1.76403200   -0.92889400
H                  1.36797300    2.62626200   -1.61179400
C                  3.61910300   -0.78528400    1.09200600
H                  3.48325900   -1.83087700    1.37834800
H                  4.60051400   -0.65338000    0.63883700
H                  3.54351000   -0.14820200    1.97984200

TS-FFL1
C                 -1.84625900   -0.54632600   -0.17790000
C                 -1.27800100   -1.95993800   -0.26493400
C                  0.75269900   -1.01813800    0.05216500
C                  0.71168600    0.40932500   -0.15358100
C                 -0.86607900    0.43726200    0.47395000
H                 -1.21340300   -2.43387400    0.72679900
H                 -2.04435400   -0.21461400   -1.20507900
H                  0.91194300   -1.38513100    1.06899900
H                  0.51430800    0.66180600   -1.21319100
H                 -0.79180000    0.25188400    1.55332500
O                  0.09941500   -1.80913700   -0.77646200
O                  2.91857800   -1.00708900    0.07600100
O                  1.58029700    1.11852400    0.52093900
H                  2.69846000   -0.05106600    0.34905100
O                 -1.35566200    1.71439500    0.23002100
O                 -3.02984500   -0.62805200    0.57385500
H                  3.33337100   -0.94970800   -0.78918200
C                 -1.64633100   -4.08281000   -1.15290200
H                 -2.31104000   -4.56341000   -1.86625600
H                 -0.60811500   -4.22298000   -1.46160200
H                 -1.80154100   -4.51297000   -0.15851500
O                 -1.98351700   -2.70151700   -1.15180800
C                 -0.92187300    2.71274200    1.15131900
H                  0.16183500    2.82153100    1.11769000
H                 -1.41543500    3.63452400    0.84787500
H                 -1.23844100    2.44495700    2.16548500
C                 -4.10891300    0.13004500    0.05192900
H                 -4.94386000   -0.00706000    0.73697000
H                 -3.84901300    1.18926800   -0.00830400
H                 -4.39072900   -0.23948000   -0.93985800

TS-FFL2
C                  1.14582200   -1.20322400   -0.66709400
C                  0.52798700    0.10456200   -1.00290400
C                 -0.50331600    0.75844600   -0.13477600
C                 -1.80369700   -0.05691600   -0.23017600
C                 -1.42390700   -1.53707500   -0.35771300
O                  2.16531300   -1.52666900   -1.29933200
O                  1.98597600    1.13273000   -0.69008400
O                 -0.61329300    2.08530700   -0.60077500
O                 -2.57727100    0.23474900    0.90631800
O                 -0.41518200   -1.65372600   -1.30290800
H                  0.98782900   -1.55258000    0.36819700
H                  0.48566300    0.31042600   -2.06570900
H                 -0.17133800    0.75300100    0.91375000
H                 -2.32625300    0.23025200   -1.15483000
H                 -1.08953900   -1.91472100    0.62855800
H                  2.63085200    0.50389600   -1.07974100
H                  1.95115000    1.94824800   -1.20535300
C                 -2.34387500   -3.62817300   -0.87336900
H                 -3.29758100   -4.07832300   -1.14297800
H                 -1.60127800   -3.83179700   -1.64672200
H                 -1.99991400   -4.04805300    0.07958600
O                 -2.56863800   -2.23409300   -0.74959600
C                 -1.51103600    2.89891100    0.13572500
H                 -1.33990000    3.92301700   -0.19216300
H                 -2.55029700    2.62208200   -0.05905700
H                 -1.32206900    2.81462700    1.21046600
C                 -3.97502400    0.09547300    0.71532300
H                 -4.23863500   -0.92659800    0.43899600
H                 -4.44651500    0.36136100    1.66022000
H                 -4.32474700    0.78043200   -0.06770700

TS-AXPL1
C                  1.29946900   -0.10073100    0.52866500
C                  1.12540200   -1.50088600   -0.04633800
C                 -1.22037600   -0.99769200   -0.16776100
C                 -1.01714300    0.41468100   -0.07759800
C                  0.40721000    0.89468900   -0.20350200
H                  1.54746500   -1.55280900   -1.05881500
H                  1.00420400   -0.11972700    1.58497700
H                 -2.19904100   -1.38756800   -0.41498900
H                 -1.32202400    0.27385700    1.16559900
H                  0.70998700    0.96718500   -1.25963900
O                 -0.27005700   -1.89083800   -0.19795900
O                 -1.72726400   -0.79598900    1.85413700
H                 -1.89243700   -1.19565200    2.71633800
O                 -1.96610900    1.15751700   -0.79654000
H                 -2.20996700    1.91214100   -0.25500600
O                  0.48070700    2.16990000    0.39526700
O                  2.64633100    0.27423500    0.37351000
C                  1.38265400    3.06488100   -0.22952200
H                  1.32805300    3.99997100    0.32639900
H                  2.40509600    2.68105400   -0.20741700
H                  1.08520800    3.24862800   -1.26845800
C                  3.43387100    0.12806300    1.54396800
H                  3.44620700   -0.91030800    1.88361000
H                  4.44375000    0.44000300    1.28138300
H                  3.05184500    0.77164300    2.34355600
O                  1.72740300   -2.40549500    0.78800500
C                  1.84445600   -3.71227600    0.24367600
H                  2.40483200   -4.30116900    0.96616400
H                  0.85948700   -4.15758000    0.09119800
H                  2.38929200   -3.68294500   -0.70602900

TS-AXPL2
C                 -1.53888500   -0.23695400   -0.18318300
C                 -0.71966500   -1.50872000    0.02472500
C                  1.21965300   -0.59681000   -0.91272500
C                  0.75732300    0.74965800   -0.69639900
C                 -0.62829200    0.99949100   -0.12623900
H                 -0.21456200   -1.48001900    1.00840300
H                 -2.00535500   -0.30277100   -1.17614700
H                  1.93157500   -0.07475000    0.38445100
H                  1.12205300    1.55782200   -1.32489200
H                 -0.54202800    1.27074900    0.93373200
O                  0.24086000   -1.60945600   -0.99278200
O                  2.09910200   -0.71611200   -1.98546700
H                  2.69542200   -1.44512400   -1.80224400
O                  1.84288700    1.02036000    0.70427200
H                  2.62558400    1.54558200    0.47757800
O                 -1.13285600    2.09116600   -0.86282600
O                 -2.50673100   -0.07156800    0.82914400
C                 -0.92752100   -3.83132800    0.21915100
H                 -1.70192700   -4.59600000    0.21227200
H                 -0.17841300   -4.05626700   -0.54219600
H                 -0.45033000   -3.80566700    1.20566900
O                 -1.56939700   -2.59753200   -0.05324200
C                 -2.36638600    2.60374600   -0.39934400
H                 -2.51420200    3.55523700   -0.90824400
H                 -3.19860600    1.93475400   -0.63782100
H                 -2.34386700    2.75910300    0.68433000
C                 -3.77485600   -0.63253300    0.54320500
H                 -4.42187100   -0.38008400    1.38241500
H                 -4.19144700   -0.19605000   -0.37370000
H                 -3.71646200   -1.71579600    0.42998900

TS-AXPL3
C                 -1.34477500   -0.76177500    0.19111100
C                 -0.39926700   -1.71838100    0.91473000
C                  1.44413400   -0.28810300    0.91932100
C                  0.60836000    0.84633800    0.34871900
C                 -0.79658200    0.64157600    0.18671400
H                 -0.45198000   -1.53025000    2.00234400
H                 -1.45121000   -1.11249500   -0.84652300
H                  1.41087500   -0.26005900    2.01761300
H                  1.13686200    1.49672600   -0.34354200
H                 -0.57912600    1.47738300    1.44727200
O                  0.93758500   -1.52448000    0.47745000
O                  2.73811700   -0.13951200    0.44361000
H                  3.24756900   -0.90803700    0.71834700
O                  0.47029200    1.92236900    1.74653400
H                  0.56388700    2.85576200    1.50517100
O                 -1.33313500    1.47227900   -0.81779000
O                 -2.61278500   -0.78100700    0.82987900
C                 -2.62639600    1.97336500   -0.54170400
O                 -0.77117800   -3.01653300    0.63064400
C                 -0.07830000   -3.98821700    1.39382200
H                 -0.20867100   -3.79989500    2.46576300
H                 -0.51239600   -4.95375300    1.14196000
H                  0.98600000   -3.98969200    1.14926800
C                 -3.54352800   -1.67826300    0.25546300
H                 -3.18959400   -2.71096400    0.29797000
H                 -4.46486800   -1.58248900    0.82927800
H                 -3.74431600   -1.41158700   -0.79000100
H                 -2.84413200    2.71881400   -1.30695500
H                 -3.38203500    1.18428600   -0.57522700
H                 -2.65984600    2.43874700    0.45057500

TS-AXPL4
C                  1.87896600   -0.21688400   -0.02823200
C                  0.99026300   -1.45823800    0.03077500
C                 -1.02613000   -0.32940400    0.42583800
C                 -0.40157900    0.96953000   -0.00077500
C                  0.99679300    0.98570400   -0.30701200
H                  0.56246800   -1.67011100   -0.96538000
H                  2.36181500   -0.14605600    0.95375900
H                 -1.50903700   -0.81881800   -0.43763000
H                  0.22950500    1.81836600    1.04348700
H                  1.31888600    1.57351000   -1.15964800
O                 -0.04612500   -1.21172300    0.95382600
O                 -1.97117800   -0.08045900    1.41824300
H                 -2.47270400   -0.88683200    1.57257200
O                 -1.21312400    1.69519600   -0.89884000
H                 -1.82965100    2.21839600   -0.38291200
O                  1.34789700    2.21264000    0.94881500
O                  2.84331600   -0.27713600   -1.05009600
C                  2.32824200    2.11241500    1.96879000
O                  1.74751800   -2.52673100    0.47249200
C                  1.04296000   -3.75690700    0.47272600
H                  1.75580100   -4.52711300    0.76025500
H                  0.21846400   -3.73113700    1.18766100
H                  0.65421900   -3.97688200   -0.52825100
C                  4.06143600   -0.90239400   -0.68457300
H                  3.91751500   -1.95872900   -0.45237000
H                  4.73010700   -0.79613700   -1.53729400
H                  4.50501100   -0.40044700    0.18380300
H                  2.36676500    3.05469000    2.51866500
H                  2.10028300    1.29821400    2.66410900
H                  3.30391900    1.93903200    1.50714000

TS-AXPL5
C                  2.00626300   -0.19735600   -0.13940100
C                  1.17264900   -1.38155400    0.27985900
C                 -0.77401000   -0.09737700    0.01893100
C                 -0.06884600    1.24965200    0.08942200
C                  1.34493500    1.05532900   -0.40537500
H                  0.96313400   -2.01765800   -0.60103600
H                  2.59006100    0.87100500    0.85896900
H                 -0.79814200   -0.47466900   -1.01608900
H                 -0.08535000    1.52061500    1.15147000
H                  1.55848300    1.55754200   -1.34468800
O                 -0.08118900   -0.98991300    0.84583000
O                 -2.06060500    0.09847700    0.51335700
H                 -2.52212600   -0.74515100    0.52854000
O                 -0.69480600    2.23768200   -0.69549900
H                 -1.62643800    2.25152700   -0.44986000
O                  2.38271500    1.96989200    0.61767900
O                  2.94008300   -0.56133900   -1.12973200
C                  1.95632800    2.96318400    1.55291500
O                  1.84885700   -2.13527900    1.22796100
C                  1.23617300   -3.38242300    1.49775900
H                  1.89907900   -3.91939300    2.17381400
H                  0.26134800   -3.24713000    1.97240600
H                  1.11392900   -3.96255000    0.57515500
C                  4.22893400   -0.85359800   -0.62215900
H                  4.83335200   -1.19038700   -1.46508000
H                  4.68475600    0.04225900   -0.18486600
H                  4.18249400   -1.63853600    0.13748700
H                  2.81213600    3.58397000    1.81846500
H                  1.19683700    3.58031000    1.06968000
H                  1.54357700    2.50064900    2.45207300

TS-AXPL6
C                 -1.25628000   -0.97591700   -0.48447900
C                 -0.12496600   -1.96879500   -0.26430300
C                  1.27907000   -0.21376600    0.34932200
C                  0.37702500    0.90965800   -0.13971200
C                 -1.03608500    0.41701100   -0.30045900
H                 -0.13966400   -2.36943700    0.76400000
H                 -2.01903100   -1.30028200   -1.18228800
H                  1.01412700   -0.47459700    1.38892200
H                  0.75999400    1.23972600   -1.11499300
H                 -1.71859400   -0.01044600    0.93484700
O                  1.13176100   -1.35447200   -0.47019800
O                  2.58960300    0.23617200    0.26614200
H                  3.17842600   -0.44449500    0.60427700
O                  0.40927300    1.98735800    0.78365200
H                  1.29867600    2.35533800    0.76637900
O                 -1.84226700    1.24705500   -1.08928900
O                 -2.26854600   -1.08379100    1.02954900
C                 -2.57050800    2.21701700   -0.35401600
O                 -0.28755400   -2.99136900   -1.17653500
C                  0.68785300   -4.01362900   -1.06048200
H                  0.71323200   -4.40454800   -0.03600900
H                  0.38857000   -4.80600900   -1.74302900
H                  1.67680500   -3.64169700   -1.33280400
C                 -2.32614100   -2.05395200    2.06357500
H                 -3.23182200   -1.90555800    2.65580700
H                 -2.36856200   -3.04827400    1.61046600
H                 -1.45310600   -1.99367700    2.72169700
H                 -1.89922700    2.84916100    0.23189100
H                 -3.10838900    2.82321600   -1.08279800
H                 -3.28998400    1.73143600    0.31495800

TS-AXPL7
C                 -1.01347700   -0.67401700   -0.51359800
C                 -0.44528600   -1.92666500   -0.08205100
C                  1.62591900   -0.84158200    0.17183600
C                  1.03589000    0.57316100    0.15125700
C                 -0.49505100    0.51069200    0.25765900
H                 -1.93225900   -1.81178600    0.52163700
H                 -1.30667900   -0.51947300   -1.55047800
H                  2.50020400   -0.87314000    0.82576000
H                  1.30102500    1.03741200   -0.80303900
H                 -0.72475600    0.34378000    1.31875400
O                  0.70981100   -1.77888500    0.71349500
O                  1.94495200   -1.15075600   -1.15965900
H                  1.79845100   -2.09402100   -1.29464500
O                  1.55910100    1.31276900    1.23298900
H                  1.19284000    2.20079700    1.17881000
O                 -0.97647800    1.76592500   -0.15601300
O                 -2.60187500   -0.98331800    0.19280900
C                 -2.32073200    2.03660400    0.18859400
O                 -0.26032800   -2.86948700   -1.10638500
C                 -0.45546000   -4.19967700   -0.66034300
H                 -1.49122600   -4.34737400   -0.33438500
H                 -0.23730600   -4.85713900   -1.50183800
H                  0.21400500   -4.43370500    0.17231100
C                 -3.58284300   -1.43578000   -0.74041400
H                 -4.44681800   -1.80743300   -0.19054000
H                 -3.88909400   -0.59564500   -1.36431000
H                 -3.16782300   -2.23133200   -1.36870200
H                 -2.48039700    3.09993400    0.01609600
H                 -3.01775700    1.46344700   -0.42976100
H                 -2.51218600    1.79997900    1.24063800
