# Supplementary material for: Evans–Polanyi-like Formulations for Rapidly Predicting Key Depolymerization Barriers in Xylopyranoses: Toward the Faster Development of Kinetic Models for Hemicellulose Pyrolysis
Source: J Phys Chem A. 2025 May 14;129(21):4767–85. doi: 10.1021/acs.jpca.5c00675 (PMC12128103; doi:10.1021/acs.jpca.5c00675)
Supplement: Supplementary file 2 [file jp5c00675_si_002.zip › Optimized_Coordinates/3methoxy-5carboxy-xylose.txt]

3methoxy-5carboxy-xylose
C                 -1.35333700   -0.60906300   -0.36521600
C                 -0.53852900   -1.82213000    0.12483100
C                  1.51112200   -0.59978100    0.23241900
C                  0.82737900    0.65800500   -0.27318200
C                 -0.65171100    0.65786500    0.10760900
H                 -0.63365400   -1.88006100    1.21950300
H                 -1.38014900   -0.61332300   -1.46382700
H                  1.48641900   -0.62824700    1.33236100
H                  0.92030100    0.66574000   -1.36779600
H                 -0.73415200    0.70255700    1.20588000
O                  0.81377300   -1.74403200   -0.26751600
O                  2.79485900   -0.64321900   -0.25926200
H                  3.30677300   -1.29224100    0.23050000
O                  1.47283100    1.76302500    0.30350200
H                  0.96033600    2.53987000    0.05381800
O                 -1.17745700    1.83551800   -0.45579100
O                 -2.64826600   -0.63028900    0.18127600
C                 -1.11689200   -3.10902400   -0.45722100
O                 -2.29105800   -3.35440400   -0.38994300
O                 -0.25066300   -3.92007800   -1.04907500
H                  0.62367100   -3.49864800   -1.03496300
H                 -3.03905800   -1.49486000   -0.00777300
C                 -2.35355400    2.34252000    0.16024000
H                 -2.52608000    3.32676100   -0.27257800
H                 -3.21006200    1.69474300   -0.02532700
H                 -2.20550900    2.44237100    1.24126500

TS-acyclic-product
C                 -1.22214400   -0.74059800   -0.43069500
C                 -0.47779700   -1.93664600    0.17463100
C                  1.81806600   -0.19053800   -0.07648900
C                  0.75005100    0.85906300   -0.34835900
C                 -0.65342300    0.54210900    0.17713000
H                 -0.79107100   -2.01196300    1.22467800
H                 -1.08302900   -0.71748000   -1.52103900
H                  2.29755600   -0.10800300    0.90458700
H                  0.68894900    0.97847200   -1.43715900
H                 -0.61723200    0.44082400    1.27327100
O                  0.92469100   -1.78218400    0.13572800
O                  2.44414900   -0.73658700   -1.05769900
H                  1.64629300   -1.65891200   -0.83457300
O                  1.23765600    2.02996900    0.26357900
H                  0.56587200    2.70790600    0.12469100
O                 -1.40623500    1.67901300   -0.17333900
O                 -2.58603000   -0.81936600   -0.10188800
C                 -0.88555800   -3.25196900   -0.48951800
O                 -1.97450300   -3.42326200   -0.96204500
O                  0.04095800   -4.20810600   -0.48378700
H                  0.85037700   -3.86754900   -0.07628200
H                 -2.92989300   -1.63108900   -0.49763400
C                 -2.45488100    2.02129100    0.72422500
H                 -2.88089600    2.95265700    0.35464400
H                 -3.21918600    1.24557300    0.74898200
H                 -2.05386100    2.18236700    1.73148000

TS-FFL1
C                 -1.82720900   -0.26181000   -0.16647900
C                 -1.19280500   -1.65282400    0.01415700
C                  0.81358500   -0.64609900    0.14150500
C                  0.71341700    0.69714900   -0.34883000
C                 -0.86911400    0.83330300    0.30543400
H                 -1.18705400   -1.91003800    1.08161500
H                 -2.03475300   -0.09254400   -1.23077800
H                  1.00701700   -0.81247300    1.20177300
H                  0.47150500    0.72984100   -1.42853100
H                 -0.78126100    0.83018500    1.39930400
O                  0.15936600   -1.62797300   -0.49681700
O                  2.93532400   -0.61440300    0.05286200
O                  1.57337300    1.54725800    0.14107500
H                  2.72585400    0.37691000    0.15266700
O                 -1.33567500    2.04061100   -0.16081400
O                 -2.99113800   -0.17287700    0.60970900
H                  3.32385100   -0.71830800   -0.82093000
C                 -1.97089800   -2.72318500   -0.73788300
O                 -3.16673100   -2.74711900   -0.68938900
O                 -1.25904200   -3.60667100   -1.42751100
H                 -0.31838600   -3.38409600   -1.38597700
H                 -3.62935800   -0.80915200    0.26289300
C                 -0.98163900    3.17388900    0.62945100
H                  0.10195300    3.28636200    0.66755300
H                 -1.44163600    4.03177900    0.14338700
H                 -1.39143500    3.06276000    1.63874400

TS-FFL2
C                  1.71301000   -1.03033200   -0.03778500
C                  0.89844000    0.17768500   -0.37185500
C                 -0.36500400    0.56241700    0.36097400
C                 -1.52536100   -0.31795600   -0.11489300
C                 -0.95381600   -1.73359500   -0.28277700
O                  2.82235200   -1.12991800   -0.53350900
O                  1.95637000    1.40798100    0.25463300
O                 -0.52765200    1.94427200    0.09529400
O                 -2.56569500   -0.24542800    0.82610300
O                  0.18696700   -1.68405300   -1.05486700
H                  1.40589100   -1.60499300    0.84940100
H                  0.95526900    0.46011800   -1.41680000
H                 -0.23928200    0.40312800    1.44217400
H                 -1.84543000    0.05275700   -1.10026200
H                 -0.78365000   -2.14884400    0.72900000
H                  2.80707500    1.26010100   -0.19084300
H                  1.55382800    2.26300900    0.02903200
C                 -2.01089300   -2.62138100   -0.93952800
O                 -1.56207600   -3.30851400   -1.97482000
O                 -3.15206800   -2.66431100   -0.55212600
H                 -0.63051700   -3.02816400   -2.09051200
H                 -3.18100500   -0.96498900    0.61709000
C                 -1.63706500    2.54964300    0.75334500
H                 -1.53671000    3.62255800    0.60016700
H                 -2.57946600    2.19589400    0.33479400
H                 -1.61893400    2.32029400    1.82295100

TS-AXPL1
C                  1.29659500   -0.11885700    0.37341900
C                  1.03318600   -1.50086600   -0.26857500
C                 -1.21355900   -0.87492400   -0.56645900
C                 -1.00325600    0.47354600   -0.15548000
C                  0.42863800    0.95253400   -0.27055600
H                  1.74436000   -1.62926800   -1.08913600
H                  1.02217900   -0.16256700    1.42956400
H                 -2.19721700   -1.21226500   -0.87255500
H                 -1.21081300    0.05169500    1.02801800
H                  0.71604400    1.10635100   -1.32284000
O                 -0.26100100   -1.71833900   -0.83855200
O                 -1.28938100   -1.21560800    1.55375900
H                 -1.68426700   -1.70556000    2.28287100
O                 -1.97942500    1.35091900   -0.64190900
H                 -2.02851400    2.08384700   -0.02184800
O                  0.50456600    2.17128200    0.42874900
O                  2.66271000    0.19289500    0.22170100
C                  1.33140900   -2.58181200    0.75898100
O                  0.59940600   -3.68064300    0.62998300
O                  2.21716600   -2.44432500    1.56112200
H                  0.87568700   -4.29581900    1.32355700
H                  3.14778600   -0.34300700    0.85981300
C                  1.49948000    3.06389200   -0.04486300
H                  1.42647400    3.96140500    0.56737700
H                  2.49732000    2.63185600    0.04861300
H                  1.31056800    3.32724800   -1.09192800

TS-AXPL2
C                 -1.43477000   -0.83192000   -0.75786300
C                 -0.52910600   -2.06094300   -0.55599000
C                  1.47173700   -0.77564300   -0.66493500
C                  0.71206300    0.45723900   -0.52438900
C                 -0.74997300    0.38655800   -0.13314100
H                 -0.41971400   -2.24367500    0.52486100
H                 -1.56563200   -0.66296000   -1.83592800
H                  1.84981300   -0.00768500    0.89436300
H                  0.95090500    1.31828200   -1.14985100
H                 -0.82453400    0.25094900    0.95518700
O                  0.71297100   -1.88058300   -1.17067900
O                  2.55668500   -0.59283000   -1.52881500
H                  3.27784900   -1.14560400   -1.22328400
O                  1.47907600    0.97581900    0.91909900
H                  2.19599900    1.60067100    0.72512800
O                 -1.31785100    1.61461300   -0.50554200
O                 -2.66867600   -0.98863300   -0.10236700
C                 -1.16741500   -3.30153200   -1.17765900
O                 -2.31896700   -3.59172900   -0.98477200
O                 -0.36877800   -4.03161600   -1.94244300
H                  0.48580000   -3.57221500   -2.00429600
H                 -3.02091100   -1.85989900   -0.33543800
C                 -2.55054500    1.93604800    0.12214800
H                 -2.48073100    1.78330900    1.20470200
H                 -2.73067000    2.98981500   -0.08479700
H                 -3.36914000    1.33034500   -0.26680100

TS-AXPL3
C                 -1.33279000   -0.99042100   -0.98588600
C                 -0.42306700   -2.20413900   -0.70779300
C                  1.54336300   -0.98156800   -0.37324700
C                  0.79156700    0.32581200   -0.54379800
C                 -0.63558300    0.29823400   -0.63455400
H                 -0.45209300   -2.40728800    0.37246200
H                 -1.57247300   -0.96410500   -2.05981000
H                  1.52729900   -1.29395800    0.67886900
H                  1.34386200    1.09391300   -1.07984700
H                 -0.25065700    0.72020800    0.79310900
O                  0.90692600   -1.99188200   -1.14134400
O                  2.82865000   -0.80433900   -0.84276100
H                  3.35002300   -1.58652000   -0.63976800
O                  0.85886200    0.96363300    1.09152800
H                  1.04535800    1.91431600    1.11858700
O                 -1.13153400    1.42361300   -1.31889400
O                 -2.52584700   -1.12408000   -0.23581000
C                 -0.97008700   -3.43329400   -1.42371500
O                 -2.12104100   -3.75570900   -1.32196200
O                 -0.10237600   -4.10963700   -2.17099700
H                  0.75007100   -3.64895500   -2.14836800
H                 -2.95904400   -1.93860100   -0.52378600
C                 -2.32809800    1.95273800   -0.77356100
H                 -2.56980900    2.84225700   -1.35479700
H                 -3.14730500    1.23344900   -0.83522200
H                 -2.18452400    2.22742700    0.27861000

TS-AXPL4
C                 -1.66001700   -1.42665400    0.00647800
C                 -0.58093800   -2.48089700    0.25354000
C                  0.89849400   -0.83669500    1.23132400
C                  0.32185200    0.11742500    0.22629900
C                 -1.02646400   -0.06903600   -0.23590900
H                 -1.08752900   -3.38246100    0.60344700
H                 -2.25150100   -1.74295700   -0.85870900
H                  0.85057500   -0.41825100    2.24096400
H                  0.40336000   -0.13089100   -1.37599000
H                 -1.70937800    0.77736300   -0.17803400
O                  0.28289300   -2.10446300    1.29572900
O                  2.27454400   -1.03110300    0.89135800
H                  2.73175600   -1.38608000    1.66148100
O                  0.64076700    1.45315000    0.56310600
H                  1.47578800    1.67534700    0.14739500
O                 -0.60561000   -0.01748500   -1.85592500
O                 -2.44535500   -1.38199000    1.18036500
C                  0.11356400   -2.87952400   -1.05886200
O                 -0.54183400   -3.32427600   -1.96384900
O                  1.42899200   -2.74903200   -1.14599800
H                  1.81910600   -2.27543800   -0.38365900
H                 -3.18705400   -0.78663700    1.04385700
C                 -1.25412500   -0.44296800   -3.07215400
H                 -0.73275900    0.03001700   -3.90314900
H                 -1.23083200   -1.52785500   -3.16500300
H                 -2.27992900   -0.07441400   -3.04039400

TS-AXPL5
C                 -1.35181500   -0.92079400   -0.18780300
C                 -0.38463300   -2.03342100    0.20913100
C                  1.33081300   -0.45151200    0.53343000
C                  0.64091100    0.63090000   -0.28550400
C                 -0.85322100    0.43455000   -0.17465200
H                 -0.54831000   -2.28856300    1.26733800
H                 -1.62967200   -0.24737000   -1.64990000
H                  1.02229000   -0.41049000    1.58854600
H                  0.98335200    0.47048800   -1.31544100
H                 -1.34610500    1.16658000    0.46165500
O                  0.98368900   -1.70631400   -0.00814500
O                  2.69597000   -0.25395400    0.38851900
H                  3.17325000   -0.86427600    0.95844100
O                  0.96486900    1.92597000    0.15877400
H                  1.92594400    1.99341300    0.18285500
O                 -1.53822700    0.86448800   -1.65174600
O                 -2.56447400   -1.05802700    0.52631700
C                 -0.71608000   -3.27410300   -0.61175100
O                 -1.79528300   -3.79001200   -0.54983200
O                  0.24573500   -3.71841400   -1.42498700
H                  1.02419900   -3.15276200   -1.31415400
H                 -3.04388000   -1.79518700    0.13548800
C                 -0.87267200    1.61893300   -2.67435900
H                 -1.62779700    2.03310600   -3.34102800
H                 -0.32438500    2.42681400   -2.18916800
H                 -0.18769800    0.98385700   -3.23927800

TS-AXPL6
C                 -1.23372700   -0.42068500   -0.38695500
C                 -0.35975300   -1.54226400    0.17178400
C                  1.65614100   -0.44650600   -0.21776300
C                  0.93265700    0.83142600   -0.61892700
C                 -0.54651000    0.87056400   -0.27613400
H                 -0.17215600   -1.32315900    1.23424400
H                 -1.80729300   -0.67253800   -1.28173800
H                  1.83554900   -0.44842000    0.86663700
H                  1.03789000    0.91424500   -1.71226100
H                 -1.71337400    0.53716400    1.10083200
O                  0.84695200   -1.60349600   -0.52637200
O                  2.82274600   -0.55022800   -0.93782900
H                  3.42151700   -1.15961900   -0.49894800
O                  1.65565500    1.88509100   -0.00639900
H                  1.12948300    2.68077600   -0.12664900
O                 -1.09002900    1.87248500   -1.13029500
O                 -2.35867900   -0.21011900    0.69570500
C                 -1.08270900   -2.87409600    0.13604400
O                 -2.13718200   -3.00289100    0.70434500
O                 -0.49513700   -3.84634000   -0.53879000
H                  0.33653600   -3.50519900   -0.90778200
H                 -2.57141300   -1.02543600    1.20006900
C                 -2.15598300    2.62219600   -0.59256800
H                 -2.33699300    3.45632500   -1.27154900
H                 -3.07517100    2.03015600   -0.51445000
H                 -1.89684600    3.00466600    0.40205300

TS-AXPL7
C                 -0.98847500   -0.71219600    0.28372800
C                 -0.27057800   -1.85711500   -0.30554800
C                  1.76119000   -0.71897800   -0.26264200
C                  1.12017800    0.63133800    0.13950400
C                 -0.39580800    0.64542100   -0.08438700
H                 -0.19709300   -1.87645700    1.35460800
H                 -2.07127200   -0.78893300    0.25011700
H                  1.98724000   -1.28698200    0.65944400
H                  1.56078000    1.42671700   -0.46477100
H                 -0.82717100    1.43178600    0.55215400
O                  0.89861300   -1.49601200   -1.04213300
O                  2.91416100   -0.43536900   -0.97891900
H                  3.30313400   -1.26493100   -1.27397100
O                  1.30775800    0.87725300    1.53597700
H                  2.24358400    0.99576800    1.72387100
O                 -0.60325700    0.93349700   -1.43720600
O                 -0.67949200   -0.97881500    1.80208600
C                 -1.08485000   -2.86245400   -0.98942100
O                 -2.24099400   -3.08245600   -0.71983500
O                 -0.44735600   -3.57513600   -1.94161800
H                  0.43192600   -3.19513800   -2.06663900
H                  0.00919700   -0.35599800    2.12619000
C                 -1.96125800    0.93242200   -1.84070200
H                 -1.98852900    1.37561000   -2.83383000
H                 -2.36433100   -0.08391200   -1.89373200
H                 -2.57295500    1.53599600   -1.15911400
