# Supplementary material for: Evans–Polanyi-like Formulations for Rapidly Predicting Key Depolymerization Barriers in Xylopyranoses: Toward the Faster Development of Kinetic Models for Hemicellulose Pyrolysis
Source: J Phys Chem A. 2025 May 14;129(21):4767–85. doi: 10.1021/acs.jpca.5c00675 (PMC12128103; doi:10.1021/acs.jpca.5c00675)
Supplement: Supplementary file 2 [file jp5c00675_si_002.zip › Optimized_Coordinates/3methoxy-5methoxy-xylose.txt]

3methoxy-5methoxy-xylose
C                 -1.31795600   -0.56481500   -0.36416800
C                 -0.47094500   -1.76758400    0.03508100
C                  1.56282800   -0.58707300   -0.13837000
C                  0.84131200    0.70231800   -0.49830400
C                 -0.58356600    0.69818900    0.05501000
H                 -0.35234000   -1.79499000    1.13489200
H                 -1.43182800   -0.57942200   -1.45553100
H                  1.69663800   -0.64465000    0.95458800
H                  0.79881800    0.75647900   -1.59420900
H                 -0.53441000    0.72738800    1.15555400
O                  0.79779200   -1.70269600   -0.57313500
O                  2.77304900   -0.61430100   -0.80186600
H                  3.24395400   -1.41350100   -0.54936400
O                  1.56311800    1.78128600    0.03967400
H                  1.04536300    2.57306300   -0.14138100
O                 -1.17351600    1.88671800   -0.42074900
O                 -2.57074500   -0.61828000    0.28329600
H                 -2.96630300   -1.46947300    0.06604400
C                 -0.53182200   -4.11480100    0.01851400
H                 -1.18451400   -4.91968200   -0.31283200
H                  0.45554500   -4.23069700   -0.43189000
H                 -0.44380400   -4.14216200    1.11065400
O                 -1.13368500   -2.90099900   -0.40000600
C                 -2.25129700    2.38347700    0.35729100
H                 -2.51086800    3.35536600   -0.06012800
H                 -3.11282900    1.71634600    0.31566700
H                 -1.94304000    2.50962800    1.40162700

TS-acyclic-product
C                  1.24088300   -0.50350400    0.45402700
C                  0.67841700   -1.77989400   -0.15454600
C                 -1.76482000   -0.40672600    0.15667700
C                 -0.88307200    0.82748300    0.33686900
C                  0.54817100    0.69564900   -0.18359600
H                  0.98167400   -1.84438200   -1.20952900
H                  1.04587700   -0.50868000    1.53548300
H                 -2.32636000   -0.39724100   -0.78422200
H                 -0.83395200    1.02474100    1.41444400
H                  0.52474700    0.57299100   -1.27789900
O                 -0.73895400   -1.79515000   -0.12101400
O                 -2.26946800   -0.98448500    1.20062900
H                 -1.38851600   -1.85481700    0.86879100
O                 -1.54605900    1.87149800   -0.33913900
H                 -1.00871800    2.66175000   -0.21518100
O                  1.15775800    1.92246100    0.14367300
O                  2.62461200   -0.44258100    0.19487800
H                  3.02550200   -1.22321300    0.59139500
C                  0.96567000   -4.11270000   -0.03988600
H                  1.46187100   -4.85238500    0.58439900
H                 -0.10316200   -4.33064400   -0.08977900
H                  1.39133400   -4.13839500   -1.04858900
O                  1.19648700   -2.84713700    0.56296800
C                  2.17400300    2.35193300   -0.75008600
H                  2.49433700    3.33315000   -0.40304300
H                  3.01913500    1.66358700   -0.74645500
H                  1.77368500    2.44231200   -1.76661900

TS-FFL1
C                 -1.81946900   -0.46589800   -0.17070100
C                 -1.30997200   -1.89912500   -0.21885100
C                  0.76712200   -1.00396300    0.03374200
C                  0.74337000    0.42709500   -0.17709000
C                 -0.80659900    0.46815100    0.49804800
H                 -1.23513900   -2.34508700    0.78509400
H                 -1.96572400   -0.13882500   -1.20782400
H                  0.97056600   -1.36744600    1.04413700
H                  0.51741100    0.67790800   -1.23174300
H                 -0.71340300    0.24669800    1.57018900
O                  0.06936100   -1.78938200   -0.75917700
O                  2.94703300   -1.02400300   -0.02827000
O                  1.63956400    1.12666200    0.46822400
H                  2.75694300   -0.06899900    0.25175100
O                 -1.30385700    1.75510600    0.31551400
O                 -3.02872400   -0.47017600    0.54488600
H                 -3.31384400    0.44776000    0.61387400
H                  3.33566100   -0.97374700   -0.90587800
C                 -1.73415800   -4.03746500   -1.03791200
H                 -2.42262800   -4.52200000   -1.72535500
H                 -0.70497300   -4.21050900   -1.35977100
H                 -1.88235400   -4.43414400   -0.02872300
O                 -2.03946100   -2.64894900   -1.07267300
C                 -0.79896200    2.73753300    1.21980600
H                  0.27682000    2.85370100    1.09545000
H                 -1.32426700    3.66050900    0.98081800
H                 -1.02232900    2.44333600    2.25133500

TS-FFL2
C                  1.43672300   -1.19006000    0.00410500
C                  0.79880100    0.07886600   -0.43840800
C                 -0.40238700    0.68802900    0.23423900
C                 -1.61881600   -0.16010700   -0.14414000
C                 -1.16605700   -1.61725100   -0.12620600
O                  2.54754000   -1.45924000   -0.46266800
O                  2.07761700    1.20408800    0.09619200
O                 -0.44527600    2.02518500   -0.21719900
O                 -2.67515100    0.09285300    0.75360400
O                 -0.03089700   -1.73667100   -0.89618700
H                  1.11732300   -1.57571100    0.98646100
H                  0.91153600    0.27154200   -1.49895700
H                 -0.27966100    0.66358400    1.32715200
H                 -1.90123700    0.08012200   -1.17835900
H                 -0.97772800   -1.93153100    0.92215100
H                  2.85612500    0.70918700   -0.22606200
H                  1.97877000    2.04947200   -0.36230000
H                 -3.33901900   -0.58774200    0.59222600
C                 -1.99178600   -3.75428200   -0.63651000
H                 -2.89165900   -4.23623100   -1.01424300
H                 -1.14379100   -3.98227900   -1.28465400
H                 -1.78187300   -4.11689900    0.37707600
O                 -2.24494500   -2.36031400   -0.62280800
C                 -1.47546700    2.80665900    0.37168100
H                 -1.30092700    3.83473000    0.05925800
H                 -2.46048500    2.47624300    0.03833100
H                 -1.43315700    2.73934600    1.46382400

TS-AXPL1
C                  1.29313900   -0.14058100    0.60998500
C                  1.09306000   -1.54643200    0.06316200
C                 -1.23254900   -1.03411700   -0.04053400
C                 -0.99667200    0.37517800   -0.07037200
C                  0.43504400    0.84369200   -0.17235600
H                  1.44986500   -1.61333300   -0.97436500
H                  0.97639900   -0.12845900    1.65981100
H                 -2.21114600   -1.42193200   -0.28868800
H                 -1.34153900    0.32385100    1.18186300
H                  0.76979300    0.87944600   -1.22122400
O                 -0.29647700   -1.94944600    0.02913200
O                 -1.80454500   -0.68333800    1.90714300
H                 -1.94616400   -1.04505400    2.79080000
O                 -1.91361200    1.07911700   -0.86384900
H                 -2.14150100    1.88423400   -0.39225000
O                  0.47934900    2.14083600    0.37640800
O                  2.65334800    0.20210600    0.47116600
H                  3.16510700   -0.40209100    1.01880100
C                  1.48884000    2.97869100   -0.15896700
H                  1.36929800    3.95003600    0.31880300
H                  2.48608100    2.58559200    0.04700800
H                  1.35828900    3.09375400   -1.24140200
O                  1.77699500   -2.41751400    0.87494800
C                  1.86407200   -3.74308600    0.37032200
H                  2.49220500   -4.29922500    1.06226900
H                  0.87480700   -4.20143800    0.32069500
H                  2.32331500   -3.74324100   -0.62397100

TS-AXPL2
C                 -1.35793300   -0.42908900   -0.08036200
C                 -0.54726300   -1.62630200    0.40532300
C                  1.48664500   -0.63907300   -0.18008600
C                  0.88867400    0.67790300   -0.19263100
C                 -0.57287000    0.85487700    0.18297800
H                 -0.29111100   -1.51234500    1.47601100
H                 -1.51247600   -0.55323900   -1.16034100
H                  1.96540100    0.13245600    1.15834000
H                  1.25413200    1.43437000   -0.88386300
H                 -0.65010700    1.06126200    1.25924800
O                  0.62059000   -1.74712000   -0.34935100
O                  2.54107500   -0.75151400   -1.08680700
H                  3.16682200   -1.38911300   -0.73739700
O                  1.75316000    1.22627000    1.24928100
H                  2.53040700    1.75988100    1.02233300
O                 -1.02616100    1.96402900   -0.55336700
O                 -2.58378100   -0.35254800    0.61438600
H                 -2.97649400   -1.23228900    0.58035600
C                 -0.75990800   -3.94449800    0.70727900
H                 -1.49888300   -4.73169700    0.57202000
H                  0.14686500   -4.18675100    0.15054100
H                 -0.52074400   -3.84586400    1.77227200
O                 -1.34188100   -2.74784000    0.21782700
C                 -2.28548200    2.47634400   -0.15156700
H                 -2.39801400    3.43729800   -0.65131500
H                 -3.10090600    1.80930800   -0.43583100
H                 -2.31426200    2.62184000    0.93409700

TS-AXPL3
C                 -1.23416400   -0.77533400   -0.12209700
C                 -0.22113300   -1.75978200    0.44618000
C                  1.65206200   -0.42401500    0.10034400
C                  0.76245600    0.75670700   -0.26693800
C                 -0.65884600    0.61370600   -0.17225700
H                 -0.06730700   -1.56089200    1.52252200
H                 -1.47669300   -1.10506300   -1.14243200
H                  1.85658200   -0.41385300    1.17996200
H                  1.17880300    1.41409000   -1.02587700
H                 -0.17521300    1.39589500    1.05153700
O                  1.01737000   -1.63774100   -0.23103800
O                  2.81806600   -0.31537700   -0.64162900
H                  3.34209000   -1.10868800   -0.49378900
O                  0.92948000    1.78330100    1.16305100
H                  1.02294000    2.72096200    0.93813400
O                 -1.33854400    1.48977200   -1.04052800
O                 -2.40743800   -0.79387300    0.67847500
H                 -2.78540700   -1.67648900    0.60403500
C                  0.03294200   -4.04689800    0.90150600
H                 -0.49674300   -4.98356400    0.74044400
H                  1.03552800   -4.11409800    0.47408700
H                  0.10419800   -3.84895100    1.97712900
O                 -0.72072200   -3.03384200    0.25879900
C                 -2.46189500    2.12753000   -0.45931500
H                 -2.16037900    2.73173900    0.40573400
H                 -2.88407400    2.77824400   -1.22520400
H                 -3.20854300    1.40012700   -0.13471400

TS-AXPL4
C                  1.60826700   -0.09129700    0.03493800
C                  1.09101600   -1.48230500   -0.30397800
C                 -1.17673000   -0.91201200   -0.18982400
C                 -0.82080200    0.54395500   -0.33881200
C                  0.56868300    0.91245300   -0.40571300
H                  0.92897400   -1.59419000   -1.39124700
H                  1.72403000   -0.09012700    1.12467700
H                 -1.40174500   -1.33810100   -1.18308400
H                 -0.53110900    1.49066500    0.86666800
H                  0.89208300    1.56308500   -1.21313300
O                 -0.11622200   -1.67099400    0.38682100
O                 -2.29011400   -1.03476900    0.63772500
H                 -2.60712800   -1.94192500    0.58866800
O                 -1.61999200    1.16677600   -1.32882100
H                 -2.41107700    1.49970400   -0.90173900
O                  0.43931100    2.10405100    0.84169300
O                  2.82783700    0.20549000   -0.60382100
H                  3.43127200   -0.52075800   -0.41139900
C                  1.73900300   -3.73477100   -0.18724200
H                  2.58162400   -4.33591900    0.14785300
H                  0.82837000   -4.05776700    0.32044500
H                  1.61663800   -3.84921600   -1.27024200
O                  2.04061200   -2.38786200    0.13810400
C                  1.34892300    2.27088600    1.92933300
H                  2.36545700    2.20627700    1.53678300
H                  1.19390000    3.25708500    2.36783900
H                  1.19487800    1.50238400    2.69029000

TS-AXPL5
C                  1.50972400   -0.41033900   -0.48565400
C                  0.87222800   -1.71994600   -0.10166300
C                 -1.23752300   -0.70344700   -0.12802600
C                 -0.71426700    0.72232300   -0.02500300
C                  0.67532000    0.75340500   -0.61702700
H                  0.67338900   -2.31899300   -1.01074900
H                  2.01020000    0.63662000    0.55026800
H                 -1.29609100   -1.02390500   -1.18070900
H                 -0.69311300    0.93839300    1.04940600
H                  0.76322500    1.35348500   -1.51804600
O                 -0.36715400   -1.53754900    0.58539400
O                 -2.49360500   -0.71226000    0.47142000
H                 -2.84201300   -1.60852500    0.45708100
O                 -1.52124600    1.64987700   -0.71230800
H                 -2.42528900    1.52881100   -0.40188800
O                  1.65890000    1.72576300    0.42844500
O                  2.41949700   -0.58068200   -1.55761600
H                  3.27890600   -0.78293200   -1.18401300
C                  1.31664600   -3.76806100    0.94699100
H                  2.10127600   -4.24573200    1.53084100
H                  0.37473300   -3.80670200    1.49952700
H                  1.20149600   -4.29851600   -0.00587000
O                  1.72449200   -2.43050600    0.72941800
C                  1.18116900    2.57486200    1.47141400
H                  0.88290400    1.99207800    2.34604000
H                  1.97323800    3.27128600    1.74834100
H                  0.32569700    3.13576500    1.09014200

TS-AXPL6
C                 -1.25873800   -0.92940100   -0.32396000
C                 -0.24790700   -2.05777600   -0.16073900
C                  1.48663800   -0.53046400    0.24676400
C                  0.66744400    0.70747900   -0.07319000
C                 -0.80992500    0.39805100   -0.08174900
H                 -0.19557400   -2.39041400    0.89115500
H                 -2.08663600   -1.14289300   -0.99159300
H                  1.36872700   -0.78644600    1.31333900
H                  0.96593700    1.04132000   -1.07645200
H                 -1.46045700   -0.03111200    1.17858500
O                  1.03270100   -1.62106000   -0.54437200
O                  2.80604900   -0.28488600   -0.07612000
H                  3.33441200   -1.04498000    0.18276800
O                  0.99633900    1.69629100    0.88246900
H                  0.45330200    2.46524900    0.68613500
O                 -1.49482700    1.46148000   -0.69759100
O                 -2.22641400   -0.97047500    1.22844500
H                 -2.21973100   -1.69112200    1.87841500
C                  0.20375900   -4.22921500   -0.90738100
H                 -0.27232000   -5.00900900   -1.49762500
H                  1.19012200   -4.00275300   -1.31466600
H                  0.30510200   -4.56792100    0.13076300
O                 -0.64525100   -3.09527100   -0.97787300
C                 -2.77452200    1.74365400   -0.16565700
H                 -3.16109600    2.60029100   -0.71639000
H                 -3.45928700    0.89828100   -0.28476700
H                 -2.70627300    1.98642600    0.90125900

TS-AXPL7
C                 -1.00025900   -0.27642700   -0.83734700
C                 -0.49769200   -1.57993900   -0.51077000
C                  1.63213400   -0.64390100   -0.18171600
C                  1.12184400    0.80068800   -0.12809900
C                 -0.40888800    0.81986000    0.00556000
H                 -1.89839000   -1.47325200    0.11464100
H                 -1.33869300   -0.03640500   -1.84143100
H                  2.49101400   -0.76376100    0.48228000
H                  1.39699700    1.29334400   -1.06531700
H                 -0.63126600    0.58934600    1.05604800
O                  0.65823400   -1.56228900    0.29198200
O                  1.95028900   -0.89190600   -1.52395400
H                  1.86138700   -1.83719800   -1.68718500
O                  1.70299400    1.45842300    0.97561700
H                  1.37805000    2.36421700    0.97395300
O                 -0.82123500    2.12473700   -0.31070500
O                 -2.60707200   -0.57097700   -0.04767500
H                 -3.31253600   -0.77666900   -0.67950800
C                 -0.64593200   -3.81559300   -1.18743900
H                 -1.67056400   -3.92915100   -0.81743000
H                 -0.50313700   -4.43794900   -2.07021900
H                  0.05110000   -4.12446900   -0.40326300
O                 -0.40236400   -2.47498300   -1.57896700
C                 -2.13560000    2.45588500    0.09867700
H                 -2.22904500    3.53642000    0.00177900
H                 -2.88596000    1.96900500   -0.52941900
H                 -2.30730800    2.16081100    1.13906700
