# Supplementary material for: Evans–Polanyi-like Formulations for Rapidly Predicting Key Depolymerization Barriers in Xylopyranoses: Toward the Faster Development of Kinetic Models for Hemicellulose Pyrolysis
Source: J Phys Chem A. 2025 May 14;129(21):4767–85. doi: 10.1021/acs.jpca.5c00675 (PMC12128103; doi:10.1021/acs.jpca.5c00675)
Supplement: Supplementary file 2 [file jp5c00675_si_002.zip › Optimized_Coordinates/3methoxy-5oacetyl-xylose.txt]

3methoxy-5oacetyl-xylose
C                 -1.32610200    0.04754900   -0.51130900
C                 -0.61439700   -1.26244400   -0.19049600
C                  1.51659800   -0.26603300   -0.06883600
C                  0.93308200    1.11587400   -0.31822600
C                 -0.53065200    1.18041400    0.11786400
H                 -0.61752400   -1.42247800    0.89870400
H                 -1.34003000    0.16823700   -1.60139800
H                  1.55913300   -0.46340600    1.01539500
H                  0.99158200    1.30268200   -1.39868100
H                 -0.57693600    1.07789300    1.21424500
O                  0.69608400   -1.25651500   -0.68637700
O                  2.76350900   -0.32603100   -0.65079000
H                  3.17154800   -1.17012900   -0.43838400
O                  1.69297900    2.04862300    0.40596400
H                  1.27780600    2.90711800    0.27051400
O                 -0.97827500    2.46156800   -0.25615200
O                 -2.62876700    0.03516600    0.02551700
H                 -3.12111300   -0.66853700   -0.41095900
C                 -1.14842400   -3.59566700   -0.53955800
O                 -1.75882400   -4.40267700   -1.16775900
C                 -0.20580600   -3.92913300    0.58887000
H                 -0.08694500   -5.00875300    0.61207000
H                  0.75891400   -3.44251700    0.44861300
H                 -0.63001000   -3.59697700    1.53933900
O                 -1.33645100   -2.27217300   -0.84071000
C                 -2.05381800    2.97911700    0.51304300
H                 -2.20793500    4.00315200    0.17648700
H                 -2.96380000    2.39675600    0.36625500
H                 -1.79413400    2.98401300    1.57785500

TS-acyclic-product
C                  1.40120700    0.07002700    0.48537100
C                  0.61607300   -1.07186800   -0.14862500
C                 -1.49902900    0.80333800    0.14119400
C                 -0.38444000    1.83266600    0.27826600
C                  0.99572000    1.37449200   -0.19733400
H                  0.96262200   -1.20819000   -1.17852600
H                  1.15695600    0.12123300    1.55520400
H                 -2.06784900    0.88997300   -0.79084300
H                 -0.30863800    2.07277400    1.34558800
H                  0.96558300    1.22893700   -1.28875000
O                 -0.76270600   -0.82020300   -0.16297200
O                 -2.05838800    0.31795600    1.19762400
H                 -1.42914800   -0.69874800    0.84398400
O                 -0.80344100    2.95117700   -0.46805100
H                 -0.11875800    3.62190300   -0.36694200
O                  1.84546800    2.45073900    0.11503000
O                  2.77689700   -0.15323600    0.29196600
H                  3.02107200   -0.94193400    0.78785000
C                  0.63779100   -3.47902600    0.14860700
O                  0.87850200   -4.40086200    0.86294000
C                  0.08578900   -3.59796200   -1.24863600
H                 -0.20218100   -4.63410700   -1.40276600
H                 -0.76781900   -2.93619400   -1.39528200
H                  0.85834200   -3.33305500   -1.97463100
O                  0.90049000   -2.21686200    0.62231500
C                  2.95019500    2.62665200   -0.76106700
H                  3.46344300    3.52804400   -0.43022100
H                  3.62914000    1.77539000   -0.71474700
H                  2.60005400    2.76794000   -1.79015200

TS-FFL1
C                 -1.73185200    0.05591600    0.49247600
C                 -1.22214200   -1.37531100    0.58144900
C                  0.83781900   -0.47991300    0.84636200
C                  0.85482000    0.91913600    0.49887700
C                 -0.73471500    1.03601500    1.11595800
H                 -1.22514600   -1.73037100    1.61889000
H                 -1.84261900    0.29848700   -0.57154100
H                  0.97972800   -0.74768400    1.89584300
H                  0.65998100    1.08090500   -0.57878500
H                 -0.68234900    0.91458300    2.20631000
O                  0.15365900   -1.33635500    0.09769200
O                  2.97400800   -0.60098700    0.84128300
O                  1.73789400    1.65618200    1.11133300
H                  2.84646900    0.38073500    1.03529600
O                 -1.19747300    2.30437600    0.79186200
O                 -2.96202800    0.10082900    1.16753900
H                 -3.28385700    1.00724500    1.11372300
H                  3.37082900   -0.65236600   -0.03334600
C                 -1.86598500   -3.55675100   -0.18344100
O                 -2.45648200   -4.18824700   -0.99730300
C                 -1.05577200   -4.14449400    0.94320400
H                 -1.02247100   -5.22015400    0.79520000
H                 -0.04340400   -3.73878100    0.95710800
H                 -1.53359100   -3.93267100    1.90249000
O                 -1.94122400   -2.18054700   -0.26638900
C                 -0.71261100    3.36199000    1.62030700
H                  0.36918600    3.45115400    1.53074500
H                 -1.21089300    4.26473700    1.27220200
H                 -0.98407500    3.17031500    2.66415300

TS-FFL2
C                  1.78702700   -0.56420600    0.72376300
C                  1.15272600    0.64791500    0.12319900
C                 -0.15056100    1.23599300    0.61187800
C                 -1.29654700    0.36109700    0.10697400
C                 -0.83145000   -1.08690100    0.25171000
O                  2.93454000   -0.83006800    0.39894300
O                  2.24417000    1.85990900    0.70232800
O                 -0.15157400    2.56367400    0.12027200
O                 -2.46013400    0.64509600    0.84631000
O                  0.36160200   -1.23795000   -0.37372900
H                  1.33353900   -0.95151200    1.65006400
H                  1.35837700    0.75672300   -0.93550600
H                 -0.17426000    1.24767500    1.71189700
H                 -1.43766000    0.55139200   -0.96553700
H                 -0.79619700   -1.34420000    1.32903100
H                  3.12054100    1.54659100    0.41942000
H                  1.99099900    2.69889500    0.28399000
H                 -3.12215300   -0.00665900    0.58643500
C                 -1.87685000   -3.20844600   -0.32663900
O                 -2.78817900   -3.78697700   -0.84060600
C                 -0.71024700   -3.88625000    0.34306300
H                 -0.86684000   -4.95980100    0.28544300
H                  0.21841900   -3.59472000   -0.14743900
H                 -0.64022000   -3.58196600    1.39009300
O                 -1.89207300   -1.84644700   -0.33898200
C                 -1.27902400    3.34086500    0.50977000
H                 -1.06316900    4.36594100    0.21429900
H                 -2.18488800    2.99035100    0.01446200
H                 -1.42579000    3.28742200    1.59288400

TS-AXPL1
C                  1.69075000   -0.34127600   -0.08491800
C                  1.25736900   -1.59311200   -0.83560500
C                 -0.98319600   -0.81484600   -0.61398600
C                 -0.56124800    0.54425100   -0.47174800
C                  0.90577900    0.85905400   -0.59434400
H                  1.53548400   -1.50853000   -1.89047400
H                  1.47415200   -0.47899800    0.98169700
H                 -1.98877500   -1.02777000   -0.95085600
H                 -0.90463200    0.18226100    0.83863500
H                  1.18455200    1.06331100   -1.64104200
O                 -0.14660000   -1.84682000   -0.77203300
O                 -1.47541700   -0.85521500    1.23047900
H                 -1.15938700   -1.50454600    1.87424100
O                 -1.41658000    1.47014200   -1.08961000
H                 -1.53969900    2.20085700   -0.47913500
O                  1.15376600    2.01093200    0.18222500
O                  3.06620100   -0.14109800   -0.30606200
H                  3.54948000   -0.84386500    0.14098700
C                  2.00272100   -3.89654700   -0.83549200
O                  1.91018100   -2.66654700   -0.22568400
O                  2.52950100   -4.77375600   -0.22850700
C                  1.45364100   -4.02681800   -2.23237900
H                  0.42289600   -3.67674700   -2.28652000
H                  2.05799500   -3.43961500   -2.92784800
H                  1.51109600   -5.07509300   -2.51163800
C                  2.20786800    2.83189000   -0.29090900
H                  2.25140200    3.69241700    0.37510900
H                  3.16408200    2.30541900   -0.27624800
H                  1.99773100    3.17819400   -1.30947900

TS-AXPL2
C                 -1.47773300    0.19268300    0.11502200
C                 -0.66476300   -1.06496400    0.40774300
C                  1.38103600    0.00002500    0.07202600
C                  0.76199700    1.30675600    0.21933600
C                 -0.69959400    1.40593300    0.62211100
H                 -0.45359100   -1.13309800    1.48669100
H                 -1.60745600    0.25935600   -0.97261200
H                  1.86553300    0.68327600    1.56582200
H                  1.09252700    2.13692700   -0.40410200
H                 -0.77484000    1.39403600    1.71880500
O                  0.51130100   -1.05735600   -0.32752600
O                  2.44707400    0.04679700   -0.82874100
H                  3.09116200   -0.61376100   -0.56743700
O                  1.61389400    1.72408700    1.66801000
H                  2.38605100    2.27901600    1.47385100
O                 -1.16094400    2.63437700    0.12302000
O                 -2.71431400    0.15246400    0.78910700
H                 -3.16925300   -0.65025700    0.51007000
C                 -1.13612100   -3.43111700    0.32026700
O                 -1.81299600   -4.30977400   -0.11665500
C                  0.03417400   -3.63630600    1.24834100
H                  0.23352800   -4.70313200    1.29822200
H                  0.91253700   -3.09404100    0.89946600
H                 -0.22140100   -3.27458300    2.24728800
O                 -1.46091900   -2.14380300   -0.01367100
C                 -2.38793800    3.09034200    0.67078100
H                 -2.49002700    4.13038000    0.36514400
H                 -3.23362400    2.50757500    0.30388200
H                 -2.36655900    3.03123400    1.76464400

TS-AXPL3
C                 -1.44743000   -0.06839400   -0.06048100
C                 -0.59173400   -1.26920000    0.31729700
C                  1.41876900   -0.12082700    0.50720700
C                  0.67315600    1.20621800    0.42850700
C                 -0.75820900    1.20512900    0.34772000
H                 -0.56768000   -1.36813900    1.41214700
H                 -1.57968000   -0.08207200   -1.15111700
H                  1.52214100   -0.43138100    1.55698000
H                  1.22754700    1.99693200   -0.07047400
H                 -0.35695900    1.55880400    1.79192800
O                  0.71420100   -1.12871100   -0.19130100
O                  2.64912200    0.05637100   -0.10027200
H                  3.08981000   -0.79747300   -0.15444200
O                  0.75534800    1.75818700    2.09523300
H                  0.96820300    2.70064400    2.17194800
O                 -1.25508700    2.35511300   -0.29230200
O                 -2.70853700   -0.17207300    0.58076100
H                 -3.19265900   -0.88850900    0.15675500
C                 -0.84036900   -3.66014500    0.11514500
O                 -1.32434200   -4.57602100   -0.47361900
C                  0.09755200   -3.80768300    1.28780000
H                  0.34519700   -4.86136400    1.38105200
H                  1.00266400   -3.21761300    1.14484900
H                 -0.39495400   -3.47409700    2.20406400
O                 -1.17883900   -2.39316400   -0.27480600
C                 -2.36474800    2.95070000    0.35792500
H                 -2.64550700    3.82045800   -0.23576600
H                 -3.20519500    2.25731100    0.42444600
H                 -2.09287100    3.27430000    1.37054400

TS-AXPL4
C                  1.52918100    0.44449200   -0.06004400
C                  1.06212100   -0.99122400   -0.25669200
C                 -1.18661600   -0.45779400   -0.60791800
C                 -0.79485700    0.95583700   -0.94601700
C                  0.59506400    1.33464700   -0.84835700
H                  1.10162200   -1.27351400   -1.31879700
H                  1.43910000    0.62741800    1.01644700
H                 -1.25562600   -1.05430500   -1.53554600
H                 -0.67704100    2.15026400    0.10442600
H                  1.06095100    1.80184500   -1.71211300
O                 -0.23391600   -1.09839600    0.24996100
O                 -2.41207500   -0.45999600    0.04736700
H                 -2.73640500   -1.36479800    0.09527300
O                 -1.40096000    1.36514000   -2.16043200
H                 -2.23633900    1.78433700   -1.94792000
O                  0.29868600    2.72184200    0.08359900
O                  2.84563500    0.65857600   -0.50615000
H                  3.41926400    0.04901800   -0.02824400
C                  1.92461200   -3.15460400    0.39377300
O                  2.64272500   -3.77583500    1.11314100
C                  1.03138500   -3.76382800   -0.65633900
H                  1.06899900   -4.84311900   -0.53819600
H                  0.00813500   -3.40332800   -0.55294000
H                  1.39350900   -3.50070400   -1.65299000
O                  1.92932000   -1.78877900    0.50575400
C                  1.05254300    3.12296200    1.23361400
H                  0.85717500    4.17793400    1.42323400
H                  0.77283500    2.53114600    2.10721900
H                  2.11045600    2.98221600    1.00769100

TS-AXPL5
C                  1.65373700   -0.01308700   -0.51125700
C                  0.93440700   -1.20764200    0.05317300
C                 -1.13232400   -0.21662200   -0.43562200
C                 -0.57463800    1.19525800   -0.53859800
C                  0.86166200    1.09566100   -0.99754800
H                  0.87568200   -1.99105700   -0.71684800
H                  2.08732200    1.31840600    0.28797900
H                 -1.08520900   -0.73358500   -1.40734800
H                 -0.63814900    1.59581700    0.48007400
H                  1.01732500    1.42629300   -2.02154700
O                 -0.37267400   -0.91275900    0.52134100
O                 -2.44156700   -0.09531400    0.01180600
H                 -2.83094000   -0.96936100    0.10818700
O                 -1.28877500    1.99938700   -1.44670700
H                 -2.22019000    1.95325200   -1.20345500
O                  1.74247000    2.27459900   -0.18521900
O                  2.64948100   -0.43651100   -1.42899900
H                  3.48720900   -0.47213300   -0.96449900
C                  1.45226800   -2.94810100    1.64864100
O                  2.03578300   -3.27551100    2.63854500
C                  0.51952200   -3.86591000    0.89335900
H                  0.39500600   -4.76775400    1.48653200
H                 -0.44479300   -3.38936900    0.72008400
H                  0.95601200   -4.12999900   -0.07247100
O                  1.66144300   -1.69556500    1.16101800
C                  1.17276500    3.38561300    0.52136600
H                  1.94244000    4.14725000    0.63889400
H                  0.35309600    3.77924100   -0.08068100
H                  0.80574000    3.07277400    1.50022400

TS-AXPL6
C                 -1.52766900   -0.71302300    0.04984700
C                 -0.45816400   -1.78184300   -0.11953600
C                  1.18298600   -0.33749500    0.65791100
C                  0.29137100    0.89583000    0.71766600
C                 -1.16477300    0.51811400    0.68282900
H                 -0.38754900   -2.37658800    0.79914800
H                 -2.30132600   -0.71817100   -0.71356700
H                  1.11447500   -0.88882800    1.61040200
H                  0.52441800    1.50936200   -0.16442700
H                 -1.88983900   -0.36123700    1.71596800
O                  0.78515200   -1.19484700   -0.40207200
O                  2.47576100    0.09888500    0.41825300
H                  3.08141300   -0.64643600    0.46146900
O                  0.58121500    1.62504500    1.90050700
H                  1.47938300    1.96219500    1.81804700
O                 -2.02018100    1.57194000    0.31161000
O                 -2.42978600   -1.36010500    1.41934800
H                 -3.38788100   -1.25395100    1.31887500
C                 -0.22328700   -3.77581400   -1.44608300
O                 -0.50431700   -4.35435800   -2.44798900
C                  0.72944700   -4.29948600   -0.40044100
H                  1.17695700   -5.20943800   -0.79012500
H                  1.50229700   -3.56560100   -0.17326000
H                  0.18647000   -4.53312400    0.51835600
O                 -0.83329100   -2.57174300   -1.20828800
C                 -2.42051800    2.40309400    1.38755200
H                 -3.07812900    3.16370100    0.96715800
H                 -2.96877700    1.82417800    2.14142200
H                 -1.56057200    2.87581900    1.86575600

TS-AXPL7
C                 -1.17591100    0.11949000   -0.81313800
C                 -0.49548700   -1.14559700   -0.67811900
C                  1.51992800    0.03399800   -0.32553900
C                  0.82174400    1.36656800   -0.03447100
C                 -0.68702400    1.15478600    0.16419500
H                 -1.94675900   -1.28850700   -0.02173700
H                 -1.53784400    0.46069500   -1.78014000
H                  2.42010700   -0.06094700    0.28547500
H                  0.96852400    2.02092500   -0.89883000
H                 -0.81555600    0.74924500    1.17680700
O                  0.70555900   -1.07633800    0.04124900
O                  1.78778100    0.03930000   -1.69599000
H                  2.00468200   -0.85488400   -1.98074400
O                  1.37792500    1.93504300    1.12880300
H                  0.95680100    2.78990700    1.26269400
O                 -1.28156000    2.42205700    0.06063200
O                 -2.68485400   -0.45363300   -0.09612900
H                 -3.36463300   -0.64624700   -0.76082600
C                 -0.28519200   -3.17627100   -1.93749100
C                 -0.44326900   -3.90495800   -0.62613000
H                 -1.45388200   -3.76427000   -0.23854200
H                 -0.26583800   -4.96112000   -0.81127900
H                  0.24967500   -3.51792900    0.12108100
O                 -0.11105300   -3.72158900   -2.98835800
O                 -0.33543800   -1.81672400   -1.91801500
C                 -2.59231100    2.52417600    0.58698200
H                 -2.81441300    3.58713700    0.66514000
H                 -3.32690800    2.04959500   -0.06858000
H                 -2.65344100    2.06082900    1.57723400
