# Supplementary material for: Evans–Polanyi-like Formulations for Rapidly Predicting Key Depolymerization Barriers in Xylopyranoses: Toward the Faster Development of Kinetic Models for Hemicellulose Pyrolysis
Source: J Phys Chem A. 2025 May 14;129(21):4767–85. doi: 10.1021/acs.jpca.5c00675 (PMC12128103; doi:10.1021/acs.jpca.5c00675)
Supplement: Supplementary file 2 [file jp5c00675_si_002.zip › Optimized_Coordinates/3methoxy-xylose.txt]

3methoxy-xylose
C                 -1.37145100   -0.51591600   -0.25220100
C                 -0.53770000   -1.74160300    0.12412200
C                  1.48029100   -0.53108500    0.20993400
C                  0.77176000    0.77459700   -0.11593300
C                 -0.69166300    0.71729300    0.31913300
H                 -0.54665300   -1.85313800    1.21833800
H                 -0.95645800   -2.64769400   -0.31679800
H                 -1.41599200   -0.41633800   -1.34341900
H                  1.51990900   -0.66829100    1.30384600
H                  0.81747400    0.90631100   -1.20535500
H                 -0.72768800    0.65704000    1.41859700
O                  0.77996900   -1.62123700   -0.36485000
O                  2.74388100   -0.49603700   -0.34677700
H                  3.18049300   -1.33118900   -0.15509500
O                  1.43117900    1.82110600    0.55221500
H                  0.92815800    2.62171300    0.36963200
O                 -1.26923300    1.93121900   -0.10948300
O                 -2.67276300   -0.60655500    0.30350200
H                 -3.18256500   -1.25445800   -0.18934800
C                 -2.33052200    2.41161000    0.69966300
H                 -2.62621300    3.37409700    0.28433000
H                 -3.17880800    1.72586400    0.69112600
H                 -1.99035700    2.55427600    1.73201600

TS-acyclic-product
C                  1.25750000   -0.68278300    0.40535200
C                  0.61725100   -1.87654800   -0.28460600
C                 -1.67435800   -0.24243000   -0.31107900
C                 -0.72014300    0.85073100    0.17174200
C                  0.72866800    0.60204300   -0.22421500
H                  1.05532000   -1.97978300   -1.28046300
H                  0.78688900   -2.79951900    0.27064200
H                  1.00813200   -0.67997000    1.47575200
H                 -1.99260500   -0.08886400   -1.34969400
H                 -0.79387900    0.88443200    1.26527600
H                  0.80191500    0.52911800   -1.31847900
O                 -0.78988000   -1.68737400   -0.42605300
O                 -2.49714800   -0.78525100    0.53300500
H                 -1.62667100   -1.75900500    0.37594500
O                 -1.18962600    2.05231200   -0.40242100
H                 -0.69808300    2.77299600    0.00343000
O                  1.50104800    1.69963200    0.23700500
O                  2.64922100   -0.80665900    0.22400800
H                  3.05880000   -0.04587000    0.64874100
C                  2.23165500    2.36863000   -0.77881700
H                  2.78021500    3.17553500   -0.29489900
H                  2.93711600    1.68892300   -1.26795500
H                  1.55706800    2.78727900   -1.53274800

TS-FFL1
C                 -1.63218900   -0.34706200   -0.21683000
C                 -1.00953800   -1.71998000    0.00254400
C                  0.96363500   -0.66720800    0.14656200
C                  0.85565600    0.70317700   -0.29746100
C                 -0.72089300    0.74951100    0.33717900
H                 -0.99086700   -1.97341600    1.06812300
H                 -1.50409300   -2.50556000   -0.56098700
H                 -1.74324200   -0.17358900   -1.29462100
H                  1.16215700   -0.85307400    1.20445500
H                  0.63810100    0.76466800   -1.38169300
H                 -0.65001300    0.69185200    1.43214700
O                  0.34381400   -1.62983000   -0.51802800
O                  3.13792400   -0.56588600    0.10943200
O                  1.68297400    1.55970800    0.23755400
H                  2.89846500    0.40713700    0.22899700
O                 -1.28180800    1.95984000   -0.04906500
O                 -2.88292600   -0.33696300    0.42794700
H                 -3.23097500    0.55845100    0.35162300
H                  3.54417600   -0.63909200   -0.75856900
C                 -0.87499100    3.09449200    0.71637300
H                  0.19647500    3.25939600    0.61100900
H                 -1.44250700    3.93730300    0.32598400
H                 -1.12485200    2.93968800    1.77181300

TS-FFL2
C                  1.57281300   -0.90306500   -0.15273100
C                  0.88364900    0.35809500   -0.51603900
C                 -0.39000800    0.80668000    0.13014500
C                 -1.50376500   -0.14673500   -0.34067300
C                 -0.89697500   -1.54873300   -0.44410600
O                  2.75246700   -1.02801600   -0.54126900
O                  2.13192900    1.49547400    0.22790100
O                 -0.57433700    2.15071400   -0.24698700
O                 -2.56979700   -0.05975600    0.58664700
O                  0.30605700   -1.45778800   -1.14937300
H                  1.24287300   -1.36808000    0.79350900
H                  1.07079800    0.68340400   -1.53238700
H                 -0.30773800    0.72299500    1.22371600
H                 -1.81724700    0.19193600   -1.33696000
H                 -0.75672900   -1.94657800    0.57325800
H                  2.88665100    0.91957500   -0.03335700
H                  2.17593700    2.33415300   -0.24601200
H                 -3.29406200   -0.61356800    0.28287200
H                 -1.57511000   -2.22286200   -0.97816200
C                 -1.63866200    2.80760900    0.42252200
H                 -1.55673100    3.86384000    0.17175800
H                 -2.60895900    2.42377600    0.10188400
H                 -1.55129800    2.67909500    1.50674200

TS-AXPL1
C                  1.38866000   -0.37449300    0.34756200
C                  1.02328100   -1.63463100   -0.41602200
C                 -1.18193800   -0.74731200   -0.55074700
C                 -0.77558700    0.59086300   -0.20354200
C                  0.71391500    0.83871500   -0.27853500
H                  1.51283200   -1.63173500   -1.39196400
H                  1.31570700   -2.52728000    0.13214300
H                  1.04194900   -0.45268200    1.38522200
H                 -2.19772600   -0.94180800   -0.87089900
H                 -1.12737500    0.34011500    0.97239500
H                  1.06160100    0.95842600   -1.31684600
O                 -0.39631100   -1.76902000   -0.65480500
O                 -1.85080300   -0.69287500    1.50954300
H                 -2.18188700   -1.11742000    2.30824600
O                 -1.58885000    1.58762800   -0.77835800
H                 -2.18789600    1.90792400   -0.09870000
O                  1.12716800    1.95521800    0.47884200
O                  2.79107300   -0.27959700    0.28359900
H                  3.02633200    0.56228600    0.68925100
C                  1.12164200    3.18103800   -0.23359500
H                  1.45779700    3.94846600    0.46187800
H                  1.81360300    3.13554300   -1.08266700
H                  0.12179200    3.42371000   -0.59857600

TS-AXPL2
C                 -1.23150100   -0.54625200   -0.49276200
C                 -0.26377600   -1.67272100   -0.13116900
C                  1.58837600   -0.35846000   -0.71843000
C                  0.81946300    0.85084800   -0.57158600
C                 -0.61331500    0.78396600   -0.07853200
H                 -0.03816500   -1.62856400    0.94502500
H                 -0.71287100   -2.64276300   -0.35361100
H                 -1.39239800   -0.54048300   -1.57788200
H                  2.04507800    0.32106600    0.62149300
H                  1.03425800    1.71412900   -1.19684300
H                 -0.61716700    0.81480100    1.01879200
O                  0.90426500   -1.57946600   -0.90160500
O                  2.58410600   -0.24721100   -1.68836600
H                  3.29296400   -0.85003700   -1.45346600
O                  1.72100500    1.38924100    0.88602200
H                  2.40883700    2.03766800    0.67185600
O                 -1.28799800    1.90231600   -0.60013800
O                 -2.45588900   -0.67475900    0.20873700
H                 -2.93894400   -1.42889700   -0.13886100
C                 -2.34990500    2.38613800    0.20472600
H                 -2.71640400    3.28974100   -0.28007100
H                 -3.15530600    1.65476400    0.28759100
H                 -1.98539800    2.63895300    1.20706300

TS-AXPL3
C                 -1.30935500   -0.74015900   -0.25306200
C                 -0.27482700   -1.70795400    0.32203800
C                  1.53382400   -0.26027100    0.19112300
C                  0.61142000    0.89039900   -0.18692700
C                 -0.80633300    0.67433400   -0.19465100
H                 -0.24038100   -1.58158300    1.41293400
H                 -0.54437000   -2.74092300    0.09939900
H                 -1.50463800   -0.99371600   -1.30459900
H                  1.64879400   -0.30184000    1.28344800
H                  1.04159500    1.59335600   -0.89622300
H                 -0.43684600    1.42854500    1.09670600
O                  1.00067800   -1.48504100   -0.25093000
O                  2.74822900   -0.04772800   -0.44354200
H                  3.29955800   -0.82228800   -0.29490200
O                  0.63362800    1.86244100    1.27716100
H                  0.68755300    2.81119300    1.08846000
O                 -1.47080300    1.55767800   -1.07092900
O                 -2.52510600   -0.85028700    0.48822600
H                 -3.00061000   -1.62734300    0.18209300
C                 -2.63079300    2.15475300   -0.52117800
H                 -3.05541400    2.79222300   -1.29702700
H                 -3.36009700    1.40131100   -0.21658900
H                 -2.37622900    2.76850800    0.35242000

TS-AXPL4
C                  1.46431900   -0.15385600    0.18941900
C                  0.91669400   -1.51081600   -0.25423200
C                 -1.32818300   -0.84131000   -0.28980300
C                 -0.90086800    0.60224700   -0.34597000
C                  0.49520200    0.91084100   -0.26973300
H                  0.87275500   -1.55856200   -1.35082400
H                  1.54852500   -2.32457600    0.10823100
H                  1.51824000   -0.17287600    1.28280000
H                 -1.49321100   -1.21050400   -1.31684200
H                 -0.71461700    1.42877200    0.91499700
H                  0.90869800    1.62076700   -0.97976300
O                 -0.35437800   -1.67377900    0.32635400
O                 -2.50608400   -0.94496700    0.44641700
H                 -2.83709300   -1.84447600    0.36011400
O                 -1.59104400    1.31347300   -1.35501000
H                 -2.41344100    1.63346100   -0.97964600
O                  0.27472300    2.03553600    1.07918500
O                  2.72730000    0.15109100   -0.37118300
H                  3.37660600   -0.47696000   -0.04360800
C                  1.04727400    2.08879900    2.27196100
H                  0.80865100    1.25402500    2.93700300
H                  2.10523700    2.05383300    2.00123000
H                  0.84547100    3.02938200    2.78713600

TS-AXPL5
C                  1.41745300   -0.45781000   -0.03761900
C                  0.58520600   -1.73224100    0.04917900
C                 -1.37317000   -0.49715900   -0.25639300
C                 -0.74915400    0.84494700    0.10368900
C                  0.71692000    0.78155400   -0.24529500
H                  0.56204700   -2.19906600   -0.94783100
H                  1.00932800   -2.45254000    0.74855600
H                  1.80203000    0.50820200    1.14074900
H                 -1.25865800   -0.70915700   -1.33215400
H                 -0.89552600    0.94043600    1.18611600
H                  1.01288500    1.42250100   -1.07113200
O                 -0.74465900   -1.49423800    0.49784900
O                 -2.71533800   -0.41830800    0.10398700
H                 -3.12475700   -1.27747700   -0.03579400
O                 -1.33736000    1.92466800   -0.58358700
H                 -2.29019000    1.86105100   -0.45448400
O                  1.57581700    1.62187200    1.02434500
O                  2.49791400   -0.65310900   -0.94101600
H                  3.31295300   -0.70053900   -0.44093500
C                  0.97249800    2.44858000    2.01971400
H                  1.73901700    3.08379600    2.46485200
H                  0.22230700    3.07452500    1.53282100
H                  0.50060300    1.84423100    2.79802100

TS-AXPL6
C                 -1.26785300   -0.85620400   -0.46462500
C                 -0.19441200   -1.91314500   -0.26653200
C                  1.38367300   -0.26557500    0.29797200
C                  0.53684400    0.90842500   -0.16209500
C                 -0.91406100    0.50274200   -0.26702200
H                 -0.25639100   -2.32908500    0.74546300
H                 -0.34066900   -2.72237200   -0.98156800
H                 -2.12369700   -1.10898300   -1.08014600
H                  1.15258600   -0.50336300    1.35088300
H                  0.90554100    1.20518300   -1.15316600
H                 -1.51193100    0.13130500    0.95970000
O                  1.09295000   -1.39748500   -0.50568700
O                  2.71466100    0.05469700    0.12274600
H                  3.24840000   -0.69039300    0.41346200
O                  0.71154800    1.96439800    0.75970500
H                  0.16414200    2.69473300    0.45663700
O                 -1.64209200    1.50695200   -0.92367400
O                 -2.25876900   -0.86717100    1.14400900
H                 -2.27440400   -1.52313800    1.85793000
C                 -2.94210800    1.74160700   -0.41208000
H                 -3.36864700    2.55036400   -1.00379600
H                 -3.57661100    0.85435100   -0.49622300
H                 -2.89588000    2.03367000    0.64289000

TS-AXPL7
C                 -1.21717500   -0.38957500   -0.54488400
C                 -0.56919600   -1.62152000   -0.24717000
C                  1.46877200   -0.56905900    0.33292400
C                  0.88089700    0.76237600   -0.15793100
C                 -0.62163500    0.80928900    0.13718500
H                 -1.88527300   -1.68353900    0.39270400
H                 -0.38638900   -2.33334200   -1.04649900
H                 -1.69182700   -0.22866600   -1.50836000
H                  2.04004400   -0.38733600    1.24698700
H                  1.02650600    0.82860000   -1.24326600
H                 -0.76756700    0.71762200    1.22114000
O                  0.47173900   -1.49672500    0.70064700
O                  2.28176700   -1.06759800   -0.69294300
H                  2.70762100   -1.86746300   -0.37008300
O                  1.54756700    1.81319100    0.49974500
H                  1.11329000    2.63078500    0.23412800
O                 -1.08951000    2.05013900   -0.32774400
O                 -2.69952100   -0.78655500    0.45602800
H                 -3.52915300   -0.93354800   -0.02095800
C                 -2.38902100    2.38537700    0.12127400
H                 -2.56788300    3.41821500   -0.17277100
H                 -3.14692100    1.74173400   -0.33462000
H                 -2.46082700    2.29212900    1.20990900
