# Supplementary material for: Evans–Polanyi-like Formulations for Rapidly Predicting Key Depolymerization Barriers in Xylopyranoses: Toward the Faster Development of Kinetic Models for Hemicellulose Pyrolysis
Source: J Phys Chem A. 2025 May 14;129(21):4767–85. doi: 10.1021/acs.jpca.5c00675 (PMC12128103; doi:10.1021/acs.jpca.5c00675)
Supplement: Supplementary file 2 [file jp5c00675_si_002.zip › Optimized_Coordinates/3oacetyl-4methoxy-5carboxy.txt]

3oacetyl-4methoxy-5carbxy-xylose
C                 -1.94020000   -0.49211500    0.04167200
C                 -1.23666300   -1.68144600    0.72584200
C                  0.85477800   -0.49960500    0.86905400
C                  0.26725500    0.74108900    0.21460600
C                 -1.23165100    0.78539200    0.47399000
H                 -1.41724700   -1.63124200    1.80671200
H                 -1.84775500   -0.59463600   -1.04827800
H                  0.75745600   -0.42969600    1.96328800
H                  0.45611300    0.66815900   -0.86404500
H                 -1.38874900    0.93066100    1.54809200
O                  0.14644300   -1.65576300    0.42312400
O                  2.16462600   -0.63079200    0.47141900
H                  2.59995100   -1.29450000    1.01377600
O                  0.89492000    1.86481300    0.77690300
H                  0.60675500    2.64125200    0.28710400
O                 -1.74005100    1.88290900   -0.26747100
O                 -3.28087200   -0.38601600    0.43087100
C                 -2.83905700    2.59171100    0.14067500
C                 -3.19662200    2.56131900    1.60497100
H                 -3.98812900    3.28895800    1.76235000
H                 -3.54412700    1.56775400    1.88901200
H                 -2.33075700    2.82084700    2.21809500
O                 -3.41508500    3.24219100   -0.67707400
C                 -4.23371900   -0.72274200   -0.57107700
H                 -4.12475500   -1.76315800   -0.88369600
H                 -5.21465400   -0.58909600   -0.11941400
H                 -4.13369800   -0.05048900   -1.42942200
C                 -1.79426800   -3.01152400    0.22114600
O                 -0.99966300   -3.67593700   -0.62105700
H                 -0.15199600   -3.20977400   -0.68619500
O                 -2.88007400   -3.40321400    0.52797600

TS-acyclic-product
C                  1.57747500   -0.39036200    0.17413400
C                  1.05414900   -1.67019900   -0.46913300
C                 -1.54238500   -0.45801000    0.02011200
C                 -0.69765100    0.74087100    0.43571300
C                  0.67340800    0.77829900   -0.22922400
H                  1.35016800   -1.64499200   -1.52598500
H                  1.59048500   -0.48412900    1.26727500
H                 -2.05532500   -0.33013100   -0.93969600
H                 -0.57208900    0.69563700    1.52397500
H                  0.53916100    0.79121000   -1.31632400
O                 -0.36008300   -1.76762000   -0.40357200
O                 -2.03020400   -1.24401800    0.91201100
H                 -1.06706300   -1.95644800    0.56271700
O                 -1.46050200    1.86116800    0.05178200
H                 -1.00639000    2.64802000    0.37238400
O                  1.26645000    1.98599100    0.22386800
O                  2.86876900   -0.15296600   -0.32373600
C                  2.21675100    2.64573100   -0.51382800
O                  2.94537800    3.39273700    0.06384600
C                  2.22009400    2.43752000   -2.00622800
H                  2.55085000    1.42585800   -2.24258700
H                  1.22184400    2.59217400   -2.42110200
H                  2.91161100    3.15764800   -2.43526500
C                  3.86506600    0.06760900    0.67275900
H                  3.97311400   -0.82249900    1.29579400
H                  4.79382000    0.25924400    0.13859100
H                  3.61285200    0.94130700    1.28140700
C                  1.67658600   -2.92707700    0.14295800
O                  1.02932500   -4.06258600   -0.15083800
H                  0.22104100   -3.86355800   -0.64219400
O                  2.66257000   -2.91438600    0.81401000

TS-FFL1
C                 -1.78922600   -0.45885100   -0.15502400
C                 -1.15084300   -1.82406300    0.13020900
C                  0.82914900   -0.74647000    0.32873200
C                  0.76986800    0.55600500   -0.27735400
C                 -0.85150500    0.67696000    0.26929100
H                 -1.21597400   -2.03877300    1.20525400
H                 -1.98321900   -0.36631600   -1.22982600
H                  0.95123000   -0.82385100    1.41060000
H                  0.60154500    0.49613600   -1.37042900
H                 -0.84295400    0.76715600    1.35730900
O                  0.24272500   -1.77969200   -0.27899600
O                  2.95985500   -0.75627600    0.35805300
O                  1.55332500    1.46921000    0.20579200
H                  2.81572700    0.23124400    0.38033700
O                 -1.32334400    1.83604700   -0.34768200
O                 -2.97086700   -0.37547600    0.59253000
H                  3.39936800   -0.94288700   -0.47741200
C                 -1.13060800    3.10025200    0.17550200
O                 -1.43572600    4.01744500   -0.51931700
C                 -0.61693700    3.21125500    1.58358500
H                  0.37777100    2.76642100    1.64375600
H                 -0.57870800    4.26850300    1.83145600
H                 -1.29025200    2.70101300    2.27680400
C                 -4.12574000   -0.01611900   -0.15953000
H                 -4.34862600   -0.78880900   -0.89900800
H                 -4.94426900    0.05236900    0.55407400
H                 -3.98028500    0.95234100   -0.64540500
C                 -1.80897600   -2.96689100   -0.64102400
O                 -0.99886300   -3.97131400   -0.98257800
H                 -0.08007100   -3.75259800   -0.77916600
O                 -2.97307800   -2.96340000   -0.89290500

TS-FFL2
C                  1.55891100   -1.49700400    0.54414000
C                  1.04882400   -0.20079200    0.00873200
C                 -0.12739700    0.47867900    0.64302400
C                 -1.42722000   -0.21745700    0.19866400
C                 -1.14698900   -1.73209200    0.26964200
O                  2.65300300   -1.88697900    0.14438800
O                  2.38738000    0.82906400    0.51874400
O                 -0.10323900    1.83034700    0.20915400
O                 -2.44004800    0.25603500    1.03623500
O                  0.04845300   -1.97016000   -0.40137300
H                  1.14310300   -1.81851400    1.51334300
H                  1.18940000   -0.07425400   -1.05832700
H                 -0.04705200    0.40586500    1.73087700
H                 -1.61147600    0.06291100   -0.84753400
H                 -1.11641900   -2.03106900    1.33094600
H                  3.13469200    0.23152000    0.31161700
H                  2.43801600    1.63494300   -0.01508600
C                 -0.53620800    2.87332600    0.99218500
O                 -0.61090000    3.94470600    0.47492300
C                 -0.82152200    2.60358400    2.44588400
H                 -1.59250900    1.84110700    2.55621100
H                  0.08543700    2.26010100    2.95002500
H                 -1.14479700    3.53990000    2.89216900
C                 -3.66049600    0.60982500    0.39188600
H                 -4.13499500   -0.26663800   -0.04898800
H                 -4.30552100    1.02205700    1.16594900
H                 -3.47755900    1.37443300   -0.37079300
C                 -2.26779900   -2.55283900   -0.38428800
O                 -1.84414700   -3.34928500   -1.35858200
H                 -0.88020300   -3.20845700   -1.43011600
O                 -3.41606100   -2.47722000   -0.04944700

TS-AXPL1
C                  1.50770600    0.07920600    0.03300400
C                  1.27852400   -1.38622500   -0.41288700
C                 -1.01216000   -0.94228100   -0.70834600
C                 -0.92083100    0.41360600   -0.27387800
C                  0.44036200    1.01321300   -0.52325300
H                  2.03300200   -1.63342000   -1.16468500
H                  1.45307800    0.12495700    1.12576200
H                 -1.96160800   -1.36910200   -1.01097200
H                 -1.02067200   -0.06228000    0.92797700
H                  0.60165000    1.17406300   -1.59343700
O                  0.02456200   -1.65952000   -1.05161800
O                 -1.02119100   -1.32386500    1.35945600
H                 -1.33925500   -1.86915800    2.08879100
O                 -2.00495900    1.19607000   -0.69094300
H                 -2.19779700    1.82689400    0.00771300
O                  0.49408800    2.24162300    0.18696700
O                  2.74878000    0.55944700   -0.42030800
C                  1.16855800    3.33498400   -0.26803200
O                  1.29252700    4.26154000    0.47560100
C                  1.67199300    3.32952500   -1.69009400
H                  2.15160700    4.28827800   -1.86724500
H                  2.38329600    2.51788700   -1.84356500
H                  0.84096500    3.20542100   -2.38802800
C                  1.46440200   -2.37081500    0.74191900
O                  0.85791800   -3.53742800    0.52541600
H                  1.05085600   -4.10521500    1.28375800
O                  2.18118200   -2.14391500    1.67485100
C                  3.85879900    0.18888300    0.38404200
H                  4.05316000   -0.88634100    0.33079800
H                  4.71663600    0.73531200   -0.00353600
H                  3.68543500    0.45981100    1.42908400

TS-AXPL2
C                 -1.49555000   -0.46634300   -0.17247900
C                 -0.70777700   -1.70089400    0.31329300
C                  1.37372100   -0.66503700   -0.30916900
C                  0.74109500    0.63746200   -0.40177300
C                 -0.65897900    0.77274600    0.14148700
H                 -0.54278200   -1.62506400    1.39551000
H                 -1.64183100   -0.53920300   -1.25894000
H                  1.97167200    0.34013400    0.94178300
H                  0.97710500    1.31191100   -1.22478500
H                 -0.61076200    0.85933400    1.22896600
O                  0.49933100   -1.79158200   -0.39842400
O                  2.35508100   -0.82249200   -1.28907800
H                  3.05116300   -1.37683800   -0.93071900
O                  1.70829000    1.37798900    0.82827200
H                  2.45121900    1.87575200    0.45029300
O                 -1.25296000    1.91606900   -0.44102400
O                 -2.71187400   -0.29891500    0.49839400
C                 -2.18446500    2.66608800    0.22660400
O                 -2.88259200    3.38600200   -0.41927600
C                 -2.21299900    2.58483100    1.73209500
H                 -2.56712800    1.60426000    2.05160100
H                 -1.21741900    2.75472500    2.14823600
H                 -2.89290700    3.35509700    2.08577200
C                 -3.87027800   -0.62554900   -0.25941900
H                 -3.85644500   -1.67141300   -0.57286600
H                 -4.72291700   -0.46559300    0.39736900
H                 -3.95033700    0.03419500   -1.12954100
C                 -1.49414000   -2.98426200    0.04669400
O                 -1.07131100   -3.69060800   -1.00412100
H                 -0.25828600   -3.27940900   -1.34025500
O                 -2.43872000   -3.30652500    0.70402600

TS-AXPL3
C                 -1.57130500   -0.75355900   -0.17707400
C                 -0.53003400   -1.69857800    0.45710200
C                  1.28636700   -0.22714400    0.17896900
C                  0.37787600    0.86539500   -0.35961000
C                 -1.04275300    0.66002100   -0.23710300
H                 -0.49810500   -1.52279900    1.53831300
H                 -1.77172900   -1.09006400   -1.20676300
H                  1.35842100   -0.15044800    1.27213300
H                  0.77892900    1.39028600   -1.22533300
H                 -0.54315700    1.66613300    0.90977000
O                  0.74393900   -1.49296300   -0.13898000
O                  2.51739600   -0.09814000   -0.43088700
H                  3.12597900   -0.73835000   -0.04919000
O                  0.51381400    2.04913900    0.85634200
H                  0.57244300    2.94938400    0.49957600
O                 -1.74204500    1.39952300   -1.23994500
O                 -2.76823000   -0.79407500    0.56772000
C                 -2.84097900    2.14440500   -0.94264400
C                 -3.18712800    2.37272900    0.50951800
H                 -4.13966100    2.89582400    0.53654000
H                 -3.23614600    1.43285600    1.05705000
H                 -2.42746600    3.00108700    0.98176200
O                 -3.46593500    2.60923800   -1.85112500
C                 -3.85619200   -1.44350100   -0.07397300
H                 -3.63677200   -2.49557200   -0.26976200
H                 -4.69911400   -1.38223500    0.61235400
H                 -4.11174600   -0.93275700   -1.00907000
C                 -0.91388500   -3.15717700    0.22640900
O                 -0.25443200   -3.76897900   -0.76414300
H                  0.43633600   -3.17922500   -1.09941800
O                 -1.77077900   -3.70120500    0.85482800

TS-AXPL4
C                  1.48299500   -0.48153200   -0.16211100
C                  0.73531000   -1.79787000   -0.36369700
C                 -1.40985200   -0.86988400   -0.41555100
C                 -0.83266800    0.53641500   -0.44600500
C                  0.56732400    0.67439000   -0.47536000
H                  0.64428900   -1.99830300   -1.44121000
H                  1.81052600   -0.42350000    0.88091700
H                 -1.56084200   -1.22969400   -1.44565600
H                 -0.70949900    0.95381700    0.74256200
H                  1.00574000    1.55319500   -0.93462100
O                 -0.52862400   -1.74802900    0.25261800
O                 -2.60365300   -0.81059200    0.27593900
H                 -3.03980900   -1.66730700    0.23304200
O                 -1.55788200    1.44025900   -1.21484700
H                 -2.38844800    1.61948200   -0.76267200
O                  0.37772400    1.61634400    1.38815900
O                  2.56764600   -0.48102400   -1.05125400
C                  0.89806000    2.16787500    2.46904300
C                  2.39184400    2.41508000    2.35825200
H                  2.60092400    3.04201400    1.48894200
H                  2.75143600    2.90134100    3.26227100
H                  2.91329000    1.46381800    2.22437500
O                  0.25772900    2.44580500    3.45366700
C                  3.71742100    0.17153000   -0.53939700
H                  4.06368600   -0.33518800    0.36710900
H                  4.48313500    0.11264500   -1.31003200
H                  3.50868800    1.22354100   -0.31516300
C                  1.51271100   -2.94466000    0.26959700
O                  0.94200800   -4.12206800    0.00062300
H                  1.45297600   -4.81068900    0.44840500
O                  2.50821900   -2.81108100    0.92077700

TS-AXPL5
C                  1.50980500   -0.25539300   -0.34443500
C                  0.82255600   -1.59278700   -0.01259400
C                 -1.26924400   -0.51770900   -0.18071400
C                 -0.70199000    0.88963600    0.01112800
C                  0.69645700    0.88313000   -0.51643000
H                  0.78529400   -2.18650100   -0.93319100
H                  1.87675500    0.40783900    0.71510400
H                 -1.28458800   -0.79778300   -1.24565800
H                 -0.69313300    1.05847800    1.09615100
H                  0.98120000    1.65656100   -1.22021000
O                 -0.46136700   -1.41604900    0.54185900
O                 -2.53949300   -0.50657800    0.36530000
H                 -2.93029400   -1.38289700    0.29153700
O                 -1.43577500    1.86865900   -0.67490600
H                 -2.35035600    1.81165000   -0.37681400
O                  1.78009100    1.75689000    1.00028200
O                  2.57206200   -0.38323400   -1.23077200
C                  1.52278400    2.50636000    2.06476500
C                  0.67482400    3.72220600    1.75058900
H                  1.30241400    4.45599200    1.23981800
H                 -0.14662100    3.46955600    1.07690200
H                  0.29740800    4.15433800    2.67468600
O                  1.93721800    2.25051400    3.16871000
C                  3.85924800   -0.44347300   -0.61806800
H                  4.57928500   -0.51920700   -1.43027400
H                  4.04801500    0.46251400   -0.03665000
H                  3.94976900   -1.32579000    0.02142700
C                  1.65276700   -2.37472600    0.99562600
O                  1.58867400   -1.82505800    2.20889300
H                  2.15995200   -2.32695700    2.80625500
O                  2.31755300   -3.33141100    0.71497900

TS-AXPL6
C                 -1.80823500   -1.00700000    0.03718000
C                 -0.80557900   -2.06407400    0.51153500
C                  0.76009100   -0.42017000    1.10440200
C                 -0.00105200    0.72799400    0.46304000
C                 -1.44635400    0.38051600    0.24302500
H                 -1.00205900   -2.31789600    1.56172200
H                 -2.35133200   -1.25552600   -0.87077400
H                  0.42056700   -0.57096300    2.14106000
H                  0.48076900    0.93650200   -0.50329700
H                 -2.55143400   -0.05188300    1.38262800
O                  0.52384300   -1.62312800    0.37549400
O                  2.10820300   -0.12570900    1.04355400
H                  2.60147900   -0.73489400    1.60013000
O                  0.09000900    1.87311400    1.29680000
H                  0.98544800    2.21929900    1.22963800
O                 -1.99224500    1.20073100   -0.78751700
O                 -3.06313100   -0.99798500    1.12470300
C                 -2.71298400    2.31845600   -0.51439200
O                 -3.06455700    2.99967000   -1.43384900
C                 -3.04772200    2.62717500    0.92464000
H                 -3.52615000    3.60317100    0.94248400
H                 -3.74552800    1.88049500    1.31067100
H                 -2.15349600    2.61788700    1.54598700
C                 -3.51195500   -2.05877500    1.99093500
H                 -4.54182400   -1.84601500    2.27261000
H                 -3.46170600   -2.98653700    1.42156000
H                 -2.88469100   -2.11825200    2.88196500
C                 -0.97434300   -3.36317000   -0.27806000
O                  0.10201600   -3.78897900   -0.92623800
H                  0.82212800   -3.15253200   -0.79245800
O                 -2.02201000   -3.94120500   -0.29057000

TS-AXPL7
C                 -1.38419700   -0.25711300   -0.69610700
C                 -0.64214800   -1.47411400   -0.31112400
C                  1.35975100   -0.28904100    0.01728900
C                  0.66927600    1.04617100   -0.33688900
C                 -0.81969500    0.95213400   -0.00313900
H                 -2.17890000   -1.49863500    0.25391900
H                 -1.60155300   -0.10903600   -1.75476200
H                  2.08502700   -0.11692900    0.81657400
H                  0.78814900    1.22181900   -1.41114700
H                 -0.90296500    0.82682500    1.07649800
O                  0.44693000   -1.23256100    0.54502100
O                  1.95797900   -0.76295300   -1.15179200
H                  2.20317500   -1.68446900   -1.00323500
O                  1.26467100    2.07979700    0.41497000
H                  0.98256600    2.92162900    0.04507100
O                 -1.45461000    2.14236200   -0.44929200
O                 -2.76416100   -0.59966000   -0.04992800
C                 -2.39375200    2.80167800    0.28835500
C                 -2.60735100    2.37490600    1.71987800
H                 -3.35868100    3.03363400    2.14621100
H                 -2.94916000    1.34001600    1.77293500
H                 -1.67964700    2.45919700    2.28979900
O                 -2.98305400    3.70012900   -0.23209700
C                 -3.86231800   -0.81674100   -0.97387400
H                 -4.68480400   -1.22698300   -0.39330500
H                 -4.13830900    0.15190900   -1.38636000
H                 -3.53768000   -1.50632700   -1.75438500
C                 -0.53424600   -2.48541700   -1.34091100
O                  0.51951400   -3.32502500   -1.20358800
H                  0.42669200   -3.98655600   -1.90134800
O                 -1.35086300   -2.63591400   -2.23348300
