# Supplementary material for: Evans–Polanyi-like Formulations for Rapidly Predicting Key Depolymerization Barriers in Xylopyranoses: Toward the Faster Development of Kinetic Models for Hemicellulose Pyrolysis
Source: J Phys Chem A. 2025 May 14;129(21):4767–85. doi: 10.1021/acs.jpca.5c00675 (PMC12128103; doi:10.1021/acs.jpca.5c00675)
Supplement: Supplementary file 2 [file jp5c00675_si_002.zip › Optimized_Coordinates/3oacetyl-4methoxy-5methoxy-xylose.txt]

3oacetyl-4methoxy-5methoxy-xylose 
C                 -1.52364900   -0.32050000   -0.02765600
C                 -0.85684900   -1.53044000    0.62115600
C                  1.26896700   -0.47208300    0.71921900
C                  0.73548300    0.81221100    0.10091200
C                 -0.75716700    0.92677100    0.38537200
H                 -0.93777700   -1.45655400    1.72202700
H                 -1.46943000   -0.44131700   -1.11735700
H                  1.19233600   -0.41518200    1.81825000
H                  0.90201400    0.74796200   -0.98127400
H                 -0.88328000    1.08499500    1.46121100
O                  0.50900400   -1.57437700    0.25338500
O                  2.57471500   -0.64507700    0.30768900
H                  2.91837600   -1.45047600    0.70494300
O                  1.42191400    1.89980700    0.66910700
H                  1.17990800    2.69054800    0.17768900
O                 -1.22219400    2.05142000   -0.34829700
O                 -2.85201500   -0.16264500    0.40243600
C                 -2.22932000    2.85805500    0.09736700
C                 -2.60002200    2.79387700    1.55789500
H                 -3.35001200    3.55944500    1.73691700
H                 -3.00008700    1.81088500    1.80637200
H                 -1.72487100    2.98617000    2.18282600
O                 -2.72651100    3.61226300   -0.68385200
O                 -1.47573100   -2.67578500    0.16893100
C                 -1.02604800   -3.85882700    0.80892900
H                 -1.64345900   -4.67185900    0.43297200
H                  0.02217500   -4.05269900    0.57430800
H                 -1.15225500   -3.77860400    1.89469900
C                 -3.82542800   -0.74090200   -0.45560700
H                 -3.67613700   -1.81822100   -0.54744000
H                 -4.79583200   -0.53807300   -0.00551000
H                 -3.78281400   -0.27397300   -1.44513700

TS-acyclic-product
C                  1.33398200   -0.28141900    0.21542700
C                  0.86486300   -1.60434300   -0.36945700
C                 -1.71277200   -0.50862800    0.12802400
C                 -0.94835700    0.78057300    0.42780600
C                  0.41702700    0.84960200   -0.24321000
H                  1.12478800   -1.63944800   -1.43666100
H                  1.30504700   -0.34483600    1.31115600
H                 -2.28732600   -0.45191900   -0.80399800
H                 -0.81268300    0.83281600    1.51422400
H                  0.28166700    0.82325200   -1.33005400
O                 -0.55418900   -1.73088700   -0.27941700
O                 -2.15071400   -1.23151800    1.10805100
H                 -1.16887300   -1.96502200    0.70243400
O                 -1.77576300    1.82277700   -0.03601600
H                 -1.38304800    2.65529100    0.24659500
O                  0.97062400    2.08951900    0.17266400
O                  2.63830300   -0.02188700   -0.23989800
C                  1.93980900    2.72704400   -0.55520300
O                  2.62821700    3.52240200    0.00822500
C                  2.00697500    2.44356300   -2.03425100
H                  2.34466000    1.42176500   -2.20733800
H                  1.02630600    2.57712800   -2.49602900
H                  2.71557800    3.14254800   -2.47040200
O                  1.48049100   -2.62830100    0.32144600
C                  1.36302400   -3.89753500   -0.30627300
H                  1.92100300   -4.60173900    0.30653600
H                  0.31795900   -4.21001700   -0.36527900
H                  1.79394200   -3.86649900   -1.31229500
C                  3.64101100   -0.11014900    0.76265900
H                  3.64682200   -1.10612700    1.21348600
H                  4.59331500    0.07543600    0.26931400
H                  3.47865800    0.65189600    1.53156300

TS-FFL1
C                 -1.61429300   -0.47810800   -0.14874700
C                 -0.99632100   -1.83960200    0.15936300
C                  0.99174200   -0.75528700    0.27689600
C                  0.91305700    0.57104300   -0.29465600
C                 -0.68763300    0.66856200    0.26767400
H                 -0.95031100   -2.03514300    1.24185400
H                 -1.76850800   -0.43252800   -1.23389300
H                  1.14327500   -0.84287500    1.35618300
H                  0.74140700    0.52913100   -1.38807700
H                 -0.66794800    0.75976800    1.35574100
O                  0.40020200   -1.75790600   -0.33467900
O                  3.16719700   -0.68241100    0.30946400
O                  1.69972600    1.48310400    0.19524900
H                  2.96349200    0.29650000    0.33634200
O                 -1.19685400    1.82595400   -0.33784800
O                 -2.82758300   -0.40003100    0.55096200
H                  3.60556400   -0.84175600   -0.53131900
C                 -1.02484200    3.08750400    0.18773200
O                 -1.38652500    4.00198300   -0.48607400
C                 -0.45994700    3.20759600    1.57562500
H                  0.54167600    2.77432500    1.59870600
H                 -0.42899200    4.26546300    1.82204200
H                 -1.10032700    2.68813900    2.29299200
O                 -1.63351000   -2.81579900   -0.52323100
C                 -1.25483800   -4.13556600   -0.14927200
H                 -1.87281700   -4.81167000   -0.73427200
H                 -0.20044100   -4.30807100   -0.37526200
H                 -1.44087400   -4.29613500    0.91703700
C                 -3.91038700    0.11783700   -0.21044000
H                 -4.13157500   -0.54268300   -1.05491500
H                 -4.76939400    0.15001900    0.45700900
H                 -3.68756400    1.12335300   -0.57500800

TS-FFL2
C                  1.51440500   -1.51908100    0.43133400
C                  1.11157500   -0.17972400   -0.07094300
C                 -0.03100700    0.56116700    0.55499300
C                 -1.33062200   -0.11581800    0.10278200
C                 -1.08382600   -1.62733800    0.14470800
O                  2.61919100   -1.95402400    0.06454100
O                  2.56434800    0.73266300    0.54102200
O                  0.03756000    1.90381000    0.10171000
O                 -2.35742300    0.35363500    0.93097400
O                  0.11275100   -1.87152500   -0.52328900
H                  1.09817900   -1.79563300    1.41693300
H                  1.31969000   -0.00708700   -1.11983700
H                  0.05099300    0.49999600    1.64309200
H                 -1.51084100    0.15485800   -0.94705100
H                 -1.02790300   -1.97326000    1.19559000
H                  3.19219400   -0.00583600    0.37152000
H                  2.78875800    1.48488800   -0.02186300
C                 -0.34063900    2.96774100    0.87592900
O                 -0.34029300    4.04536400    0.36400300
C                 -0.68149400    2.71328700    2.32128800
H                 -1.48508700    1.98176300    2.40766400
H                  0.19507900    2.33660000    2.85440900
H                 -0.98156400    3.66271000    2.75595100
O                 -2.15384900   -2.25108500   -0.49129600
C                 -2.03712000   -3.66485800   -0.50404300
H                 -2.93251500   -4.04936500   -0.98846600
H                 -1.14915800   -3.97272100   -1.05854500
H                 -1.98100600   -4.05412300    0.51946700
C                 -3.64989900    0.32981800    0.33816700
H                 -3.94860200   -0.68945600    0.09044000
H                 -4.33416900    0.75383300    1.07108300
H                 -3.66198500    0.94510200   -0.56767100

TS-AXPL1
C                  1.31349700   -0.07983000    0.00622300
C                  1.02611500   -1.43175500   -0.65092600
C                 -1.28158600   -0.82521800   -0.61303400
C                 -1.06346400    0.53317600   -0.15026000
C                  0.33503300    0.99584800   -0.44512900
H                  1.68276800   -1.57710100   -1.51286800
H                  1.18749800   -0.20055100    1.08873200
H                 -2.25081600   -1.07211600   -1.03048800
H                 -1.28557300   -0.36200800    1.10520400
H                  0.46770100    1.21026500   -1.51185000
O                 -0.29886300   -1.56299100   -1.17432100
O                 -1.50581200   -1.48168100    1.02240600
H                 -0.75341600   -2.04012800    1.28230000
O                 -2.05400400    1.42243500   -0.62672200
H                 -2.32055000    1.97941700    0.10663900
O                  0.61205000    2.16596100    0.32677000
O                  2.64146400    0.28390200   -0.29241500
C                  1.46416000    3.13006400   -0.10070500
O                  1.90492400    3.89421300    0.71000400
C                  1.77915500    3.21698100   -1.57469100
H                  2.35486700    4.12530600   -1.73140200
H                  2.36455300    2.35062600   -1.88623000
H                  0.86283200    3.25062800   -2.16683700
O                  1.23716200   -2.42121000    0.30798100
C                  1.33374100   -3.73241000   -0.23695300
H                  1.51366800   -4.40636600    0.59771100
H                  0.40853100   -4.01116900   -0.74635700
H                  2.17185400   -3.78894100   -0.93810400
C                  3.43644600    0.58383700    0.84781500
H                  3.53372900   -0.29762300    1.48954000
H                  4.41866000    0.87047900    0.47592000
H                  3.00882200    1.41308600    1.41934700

TS-AXPL2
C                 -1.42443100   -0.40326000   -0.28511900
C                 -0.64098100   -1.64238100    0.14643700
C                  1.41651400   -0.62565600   -0.42926100
C                  0.83075600    0.69481300   -0.44838700
C                 -0.59170000    0.83294300    0.04152000
H                 -0.39285700   -1.58245600    1.22320200
H                 -1.59371500   -0.46688900   -1.36776800
H                  1.94241100    0.17680400    0.88383000
H                  1.14573800    1.44503600   -1.17167800
H                 -0.57487900    0.93050600    1.12816200
O                  0.54168200   -1.72305700   -0.60466000
O                  2.46743700   -0.74196300   -1.33974400
H                  3.07817600   -1.40326900   -1.00754100
O                  1.77225800    1.27989500    0.93222900
H                  2.56426300    1.76085600    0.64531200
O                 -1.16186200    1.97801100   -0.56667900
O                 -2.63131700   -0.25171300    0.41615000
C                 -2.03566400    2.79526900    0.09064500
O                 -2.65178000    3.58668900   -0.55691700
C                 -2.12279500    2.68639200    1.59281300
H                 -2.52254300    1.71337900    1.87998100
H                 -1.13713900    2.81055100    2.04731500
H                 -2.78408700    3.47699300    1.93657600
O                 -1.41182600   -2.75868600   -0.11251800
C                 -0.81664000   -3.96874300    0.32592800
H                 -1.54667300   -4.75691400    0.15315400
H                  0.09554700   -4.17830000   -0.23535900
H                 -0.58459000   -3.91539700    1.39583900
C                 -3.76845000   -0.80161100   -0.23409300
H                 -3.65563800   -1.87756500   -0.37511900
H                 -4.62196700   -0.59848400    0.41074900
H                 -3.92378000   -0.31291900   -1.20167400

TS-AXPL3
C                 -1.54102200   -0.68946600   -0.28094000
C                 -0.54291100   -1.64197900    0.37004800
C                  1.29994900   -0.22420800    0.13831000
C                  0.42209000    0.90242800   -0.38820600
C                 -1.00352000    0.71978500   -0.30120400
H                 -0.47789300   -1.43475800    1.45341600
H                 -1.69964300   -1.03367600   -1.31402900
H                  1.36526200   -0.15767400    1.23441200
H                  0.85007200    1.44970500   -1.22617300
H                 -0.51762100    1.68106800    0.87457200
O                  0.74352300   -1.46484000   -0.21252500
O                  2.54545500   -0.09998500   -0.45442300
H                  3.08209600   -0.85442000   -0.19209800
O                  0.54629200    2.05959600    0.87211100
H                  0.61901900    2.96586300    0.53508100
O                 -1.67184700    1.49421900   -1.29950100
O                 -2.77240500   -0.71287300    0.41566200
C                 -2.75358000    2.25953600   -1.00482700
C                 -3.12830300    2.45445300    0.44553900
H                 -4.06591600    3.00428900    0.46577600
H                 -3.21846600    1.49887100    0.95916300
H                 -2.36268100    3.04438200    0.95594500
O                 -3.34541600    2.77193500   -1.91124400
O                 -0.95033900   -2.93879300    0.14715600
C                 -0.19121600   -3.90673900    0.85093900
H                 -0.65771300   -4.87082900    0.65954600
H                  0.84210200   -3.92292900    0.49830400
H                 -0.21014500   -3.70131000    1.92737000
C                 -3.73410300   -1.60904500   -0.11674300
H                 -3.38536500   -2.64289700   -0.07131600
H                 -4.63214400   -1.49678000    0.48951700
H                 -3.96754000   -1.34840100   -1.15503700

TS-AXPL4
C                  1.34896400   -0.25214800    0.05299900
C                  0.73702900   -1.62303600   -0.26491300
C                 -1.49536800   -0.88168500   -0.22232900
C                 -1.02317900    0.55942100   -0.28913800
C                  0.35824300    0.80744300   -0.34711000
H                  0.60284900   -1.74501600   -1.35475300
H                  1.49761800   -0.23158900    1.14189800
H                 -1.68923400   -1.23982100   -1.24645400
H                 -0.86026400    1.04670400    0.89597900
H                  0.74172500    1.67604500   -0.86829500
O                 -0.52019800   -1.69835900    0.38047900
O                 -2.65353800   -0.90604500    0.53628400
H                 -3.03033400   -1.79087500    0.51354100
O                 -1.83311400    1.39380400   -1.05151300
H                 -2.66092000    1.52127400   -0.57772300
O                  0.14456000    1.89305800    1.40664700
O                  2.53867300    0.00691500   -0.63774600
C                  0.87196500    2.00438300    2.50189300
C                  2.31267200    2.40218600    2.22565100
H                  2.66898300    1.99411600    1.27779500
H                  2.35166700    3.49147000    2.15111100
H                  2.94746900    2.08663300    3.05176300
O                  0.44788900    1.82717900    3.61905800
O                  1.56276500   -2.59904400    0.24015300
C                  1.14415600   -3.92003300   -0.06945100
H                  1.91828100   -4.58712800    0.30286900
H                  0.19462400   -4.14789300    0.41761900
H                  1.04426200   -4.04586900   -1.15342400
C                  3.71772600   -0.48180800   -0.01007300
H                  3.75408700   -1.57130500   -0.02579400
H                  4.55398800   -0.07012600   -0.57210200
H                  3.77017500   -0.13273700    1.02704900

TS-AXPL5
C                  1.50422200   -0.24156400   -0.25504400
C                  0.84807400   -1.57305500    0.08930100
C                 -1.26638700   -0.54612700   -0.05287100
C                 -0.73011500    0.88221900    0.04470900
C                  0.67734900    0.87881400   -0.46471400
H                  0.71377800   -2.15019600   -0.84304700
H                  1.82109800    0.42535100    0.81297200
H                 -1.29704900   -0.87946800   -1.10267600
H                 -0.73627000    1.13017500    1.11408400
H                  0.96824100    1.65283000   -1.16486600
O                 -0.42028800   -1.38148100    0.69541600
O                 -2.53096500   -0.53194500    0.51210600
H                 -2.90520100   -1.41777200    0.48585700
O                 -1.47730900    1.79563400   -0.71589700
H                 -2.38976700    1.75321700   -0.40970600
O                  1.72017900    1.79194000    1.07949000
O                  2.59976800   -0.35682300   -1.09919900
C                  1.44158400    2.59222000    2.09709100
C                  0.62431900    3.80500000    1.69387900
H                  1.27945200    4.50171100    1.16614200
H                 -0.18064800    3.53013800    1.00874500
H                  0.22501700    4.29012700    2.58184400
O                  1.80889600    2.38773200    3.22862900
O                  1.66032400   -2.26111800    0.96091200
C                  1.23927700   -3.59508100    1.19962700
H                  2.00670200   -4.05724200    1.81630500
H                  0.28367700   -3.61152900    1.72700200
H                  1.15010200   -4.14402200    0.25513500
C                  3.85604200   -0.43974500   -0.42452900
H                  4.60883800   -0.56960300   -1.19973900
H                  4.04832100    0.48316200    0.12887700
H                  3.87025400   -1.29088000    0.25867000

TS-AXPL6
C                 -1.68171300   -0.97687200   -0.00571800
C                 -0.71080400   -2.01273600    0.54178300
C                  0.89359900   -0.40810300    1.00601000
C                  0.09639200    0.75498200    0.43225300
C                 -1.35733100    0.40919500    0.25461000
H                 -0.83527300   -2.12087900    1.63548400
H                 -2.13194700   -1.25318900   -0.95615900
H                  0.62993300   -0.54890700    2.06720200
H                  0.53251600    0.98970900   -0.54948400
H                 -2.52781600   -0.09878900    1.33261100
O                  0.61244900   -1.60523400    0.29865100
O                  2.23789400   -0.10492100    0.85842400
H                  2.76628100   -0.77940900    1.29427000
O                  0.22484600    1.88122400    1.28906400
H                  1.12431300    2.21276000    1.20408800
O                 -1.93138500    1.24313200   -0.75595600
O                 -3.01398900   -1.01959800    0.98785000
C                 -2.63573400    2.35855900   -0.45079700
O                 -3.02884200    3.04465500   -1.35142800
C                 -2.90471200    2.66717400    1.00263600
H                 -3.36653100    3.65055300    1.04415000
H                 -3.59765000    1.92997000    1.41485600
H                 -1.98643300    2.63748400    1.58684300
O                 -0.96266800   -3.21619900   -0.08487700
C                 -0.15224300   -4.28134100    0.38740200
H                 -0.50536900   -5.18330000   -0.10738600
H                  0.89646500   -4.10903200    0.14173800
H                 -0.26095100   -4.39305300    1.47328800
C                 -3.43737200   -2.12593500    1.80524300
H                 -4.50067200   -2.01060400    2.00857600
H                 -3.26279100   -3.03815600    1.23565800
H                 -2.87596900   -2.15011500    2.74019000

TS-AXPL7
C                 -1.13051100   -0.31600900   -0.66508800
C                 -0.52737700   -1.52822900   -0.16204800
C                  1.51377900   -0.34978400   -0.03826800
C                  0.87603500    1.04877200   -0.13144300
C                 -0.63810900    0.90778800    0.04956200
H                 -2.10825600   -1.38884000    0.41204000
H                 -1.38889300   -0.20647300   -1.71717700
H                  2.40801800   -0.30859100    0.58754300
H                  1.09347800    1.45320500   -1.12305000
H                 -0.79206600    0.76390700    1.11883000
O                  0.64533200   -1.27698000    0.59202900
O                  1.80566000   -0.73112000   -1.35656600
H                  1.61782000   -1.67310800   -1.44943700
O                  1.39626400    1.88194900    0.88420000
H                  1.22484700    2.79669600    0.64504300
O                 -1.27698200    2.08440500   -0.42271300
O                 -2.68669500   -0.55983700    0.01143400
C                 -2.26935200    2.71042200    0.27119100
C                 -2.47951300    2.33274200    1.71708500
H                 -3.22765500    3.00799400    2.12293700
H                 -2.83139500    1.30304900    1.79611500
H                 -1.55125200    2.42416300    2.28475200
O                 -2.90131600    3.55276100   -0.29289200
O                 -0.30783300   -2.50974500   -1.14368600
C                 -0.45783900   -3.82615100   -0.64085500
H                 -0.22234300   -4.51087200   -1.45542700
H                  0.22297700   -4.00260000    0.19660000
H                 -1.48661500   -3.99141000   -0.30300700
C                 -3.70774600   -0.95786200   -0.91672400
H                 -4.58290300   -1.27153500   -0.35064400
H                 -3.95757700   -0.09519900   -1.53187400
H                 -3.34290000   -1.77848600   -1.54085500
