# Supplementary material for: Evans–Polanyi-like Formulations for Rapidly Predicting Key Depolymerization Barriers in Xylopyranoses: Toward the Faster Development of Kinetic Models for Hemicellulose Pyrolysis
Source: J Phys Chem A. 2025 May 14;129(21):4767–85. doi: 10.1021/acs.jpca.5c00675 (PMC12128103; doi:10.1021/acs.jpca.5c00675)
Supplement: Supplementary file 2 [file jp5c00675_si_002.zip › Optimized_Coordinates/3oacetyl-5carboxy-xylose.txt]

3oacetyl-5carboxy-xylose
C                 -1.66821100   -0.40999700    0.06834200
C                 -0.93626700   -1.60136800    0.71102400
C                  1.16150300   -0.45696800    0.80468000
C                  0.56008900    0.78111900    0.15763400
C                 -0.93330900    0.86104000    0.46096900
H                 -1.08114800   -1.55299300    1.80088000
H                 -1.63944500   -0.51497000   -1.02464500
H                  1.08873700   -0.38425300    1.90072700
H                  0.71217500    0.69332400   -0.92554700
H                 -1.05669500    1.02254000    1.53707700
O                  0.43403200   -1.61133900    0.37664200
O                  2.45991800   -0.59517300    0.37741200
H                  2.92672000   -1.21174000    0.94773900
O                  1.21953100    1.90226100    0.68585200
H                  0.92593500    2.67610900    0.19467600
O                 -1.41474600    1.97111200   -0.28001500
O                 -2.98535600   -0.30530800    0.54071600
H                 -3.43432700   -1.14563500    0.37335100
C                 -2.41359400    2.79743200    0.16275400
C                 -2.86022100    2.66976000    1.59619000
H                 -3.63199100    3.41612500    1.76268000
H                 -3.25224700    1.67132700    1.78898900
H                 -2.02298100    2.85819100    2.27254400
O                 -2.83973900    3.60488800   -0.60430200
C                 -1.54750300   -2.91259800    0.22263300
O                 -0.69163800   -3.82698800   -0.21131400
H                  0.20263100   -3.45101900   -0.18689900
O                 -2.73565600   -3.08560000    0.22766300

TS-acyclic-product
C                  1.62312500   -0.29115200    0.22231300
C                  1.10644000   -1.54500800   -0.48358000
C                 -1.40886500   -0.30387800    0.02128200
C                 -0.58226900    0.94266600    0.33861900
C                  0.81074900    0.90722100   -0.27395700
H                  1.42946100   -1.52352400   -1.52718300
H                  1.48893200   -0.39338600    1.30660800
H                 -1.97500000   -0.21328700   -0.91308600
H                 -0.49289100    1.00270600    1.42916200
H                  0.71767700    0.87823100   -1.36356500
O                 -0.30654400   -1.59524500   -0.41946600
O                 -1.86818900   -1.02981200    0.98456900
H                 -0.95305100   -1.81507400    0.55948000
O                 -1.31899400    2.02692400   -0.17874100
H                 -0.93200500    2.83976800    0.16172800
O                  1.44791000    2.10404800    0.15305000
O                  2.98508500   -0.16390000   -0.11234500
H                  3.41997600    0.39664400    0.53744900
C                  2.37149700    2.76027600   -0.61732100
O                  3.04815300    3.58612400   -0.08470600
C                  2.44025700    2.42390500   -2.08455800
H                  2.76864500    1.39259500   -2.22257000
H                  1.46386000    2.54905200   -2.55712500
H                  3.15717500    3.10076300   -2.54092300
C                  1.68925600   -2.80572500    0.13855300
O                  2.50023000   -3.51178000   -0.37974300
O                  1.17960500   -3.01087300    1.36481700
H                  1.56486600   -3.82271300    1.72192200

TS-FFL1
C                 -1.77693700   -0.35598300   -0.20520900
C                 -1.17761400   -1.73578500    0.10713400
C                  0.82306700   -0.67333800    0.27468100
C                  0.76077000    0.65550600   -0.27961600
C                 -0.84843200    0.74586500    0.31309700
H                 -1.22822500   -1.95143100    1.17827000
H                 -1.85543700   -0.24434900   -1.29527400
H                  0.98192200   -0.79077900    1.34766700
H                  0.55937700    0.64087700   -1.36949200
H                 -0.83724400    0.75639200    1.40576500
O                  0.20411800   -1.67840400   -0.34438900
O                  2.95130300   -0.72005500    0.23630200
O                  1.55892900    1.54608200    0.21321900
H                  2.84678500    0.26628400    0.29438200
O                 -1.34165100    1.94219800   -0.21302900
O                 -3.03234300   -0.28945900    0.41023400
H                 -3.46137300    0.52530000    0.12751900
H                  3.37731300   -0.89977700   -0.60750300
C                 -1.09836500    3.17981000    0.36341900
O                 -1.41210900    4.13296500   -0.27455900
C                 -0.53184700    3.20668700    1.75443600
H                  0.45741700    2.74609300    1.75204500
H                 -0.46816000    4.24804700    2.05807300
H                 -1.18626200    2.66817700    2.44450100
C                 -1.87790800   -2.85632400   -0.65632700
O                 -1.34017800   -3.17044500   -1.84070900
H                 -0.50430000   -2.70294900   -1.96847600
O                 -2.86175700   -3.37182000   -0.23290000

TS-FFL2
C                  1.47995600   -0.89724400    0.36131100
C                  0.75201700    0.25586000   -0.24984600
C                 -0.51892200    0.80830300    0.34997000
C                 -1.68890400   -0.08828100   -0.06120900
C                 -1.18988600   -1.53224400    0.08671400
O                  2.61647800   -1.12644600   -0.02389700
O                  1.88449700    1.52808300    0.17016300
O                 -0.63398800    2.12778700   -0.17062900
O                 -2.79573500    0.21888700    0.74176900
O                  0.00651900   -1.66920400   -0.59074200
H                  1.09849100   -1.26529600    1.32654600
H                  0.86476000    0.33095300   -1.32481200
H                 -0.43773000    0.81779300    1.44082200
H                 -1.89646900    0.10578800   -1.12288100
H                 -1.11251800   -1.76219700    1.16599100
H                  2.73860800    1.11376300   -0.05704700
H                  1.72196000    2.31604800   -0.37076800
H                 -3.45751200   -0.47275800    0.58643300
C                 -1.17478300    3.17728900    0.53644600
O                 -1.16560500    4.24334300    0.00361800
C                 -1.69052100    2.90988000    1.92314100
H                 -2.38834000    2.07273400    1.92870000
H                 -0.85691100    2.67635300    2.59084200
H                 -2.17341200    3.81902700    2.27069900
C                 -2.24373500   -2.48164200   -0.48331000
O                 -1.76159800   -3.38569900   -1.31693800
H                 -0.80895300   -3.18534300   -1.41078200
O                 -3.41168600   -2.38687700   -0.20212300

TS-AXPL1
C                  1.41057200   -0.00680100   -0.03223600
C                  1.14056600   -1.42231500   -0.58870000
C                 -1.15946600   -0.92663000   -0.53984700
C                 -0.97567600    0.45505300   -0.22956800
C                  0.39550600    0.98694100   -0.57358100
H                  1.72670600   -1.54002200   -1.50431600
H                  1.29796800   -0.02216100    1.05404300
H                 -2.15579700   -1.32165000   -0.70073800
H                 -1.00692800    0.03420500    1.01328900
H                  0.51027700    1.12348200   -1.65406900
O                 -0.20847800   -1.72702100   -0.94540700
O                 -0.95082900   -1.18984400    1.51144000
H                 -1.29889900   -1.68095000    2.26465900
O                 -2.05344000    1.25798700   -0.62141700
H                 -2.15964800    1.94694300    0.04014500
O                  0.53180400    2.22447800    0.10988800
O                  2.71074800    0.39061100   -0.39580700
H                  3.32706500   -0.05269700    0.19846200
C                  1.30664000    3.24790700   -0.35165800
O                  1.47081500    4.18765900    0.36635300
C                  1.86318000    3.15238000   -1.75030800
H                  2.43679500    4.05699700   -1.93275700
H                  2.50234500    2.27539900   -1.85210800
H                  1.05212100    3.08621800   -2.47900000
C                  1.66266600   -2.44340200    0.41157100
O                  0.98683200   -3.58433700    0.43322300
H                  1.40688500   -4.15930500    1.08839800
O                  2.64868800   -2.22132400    1.06280400

TS-AXPL2
C                 -1.66413700   -0.49504000   -0.17377800
C                 -0.81290700   -1.69836500    0.26572500
C                  1.23498900   -0.51658800   -0.08090900
C                  0.51768700    0.74428000   -0.19525700
C                 -0.93125000    0.77795300    0.23554500
H                 -0.72208700   -1.68720400    1.36365400
H                 -1.77725100   -0.51676700   -1.26600500
H                  1.65405600    0.54066700    1.28046200
H                  0.76602500    1.45180800   -0.98719500
H                 -0.97203100    0.82823100    1.32553600
O                  0.44170500   -1.67908200   -0.35133600
O                  2.32082500   -0.54632500   -0.95908600
H                  3.02540800   -1.05175100   -0.54967300
O                  1.31919000    1.52546600    1.10580500
H                  2.05601400    2.07210100    0.78732500
O                 -1.52625300    1.91690400   -0.35576200
O                 -2.90637900   -0.45635500    0.47715800
H                 -3.33133400   -1.31881400    0.36274400
C                 -2.46927300    2.68116800    0.27803200
O                 -3.01670100    3.52341000   -0.36403600
C                 -2.71047900    2.44303500    1.74675700
H                 -3.07429000    1.42929700    1.91502700
H                 -1.78855900    2.58822400    2.31522000
H                 -3.45196000    3.16674400    2.07356400
C                 -1.49966600   -3.00364400   -0.13274700
O                 -0.71970900   -3.90788400   -0.70551000
H                  0.15896900   -3.51205400   -0.83065900
O                 -2.67109600   -3.18946000    0.06473000

TS-AXPL3
C                 -1.80258500   -0.83571200   -0.11178700
C                 -0.71026500   -1.82216700    0.34417800
C                  1.03517500   -0.26592600    0.36476100
C                  0.08879400    0.85121900   -0.03947200
C                 -1.32794700    0.59015500    0.00370500
H                 -0.69187600   -1.82873800    1.44352800
H                 -2.03664300   -1.03330300   -1.16848000
H                  1.06004800   -0.36287000    1.45860600
H                  0.48650700    1.50688400   -0.81218500
H                 -0.90159600    1.44613400    1.28635800
O                  0.56383400   -1.48771000   -0.17563400
O                  2.27877000    0.01472300   -0.15930900
H                  2.91861400   -0.61857900    0.17954900
O                  0.14840600    1.85683600    1.33606000
H                  0.20021000    2.79976200    1.11356000
O                 -2.00271300    1.43500600   -0.92849900
O                 -2.96227100   -1.02602400    0.67378500
H                 -3.27673800   -1.92684700    0.51989100
C                 -3.11146100    2.14641300   -0.58527500
C                 -3.58394600    2.09617800    0.84723900
H                 -4.53787000    2.61560600    0.89050600
H                 -3.67752100    1.06947300    1.19745000
H                 -2.87249900    2.61176300    1.49733800
O                 -3.64504300    2.79499000   -1.43709200
C                 -1.06115800   -3.23213900   -0.12000800
O                 -0.09533600   -3.90175400   -0.74117100
H                  0.67683100   -3.32386200   -0.83361200
O                 -2.15149000   -3.69590000    0.06412200

TS-AXPL4
C                  1.48848000   -0.39855000   -0.01021800
C                  0.79251800   -1.75408100   -0.24241200
C                 -1.40602000   -0.89249600   -0.24913500
C                 -0.85015100    0.51375300   -0.35428700
C                  0.54366800    0.69896900   -0.42348400
H                  0.70913100   -1.93635600   -1.32345500
H                  1.68874800   -0.31405700    1.06603400
H                 -1.61127000   -1.28003100   -1.25862700
H                 -0.65390100    1.05481400    0.83007200
H                  0.96186300    1.51875200   -0.99543700
O                 -0.46969600   -1.75782100    0.38236100
O                 -2.55619900   -0.84303600    0.51110000
H                 -3.06506800   -1.64997300    0.38907100
O                 -1.61947300    1.34987800   -1.15907500
H                 -2.40981100    1.59909100   -0.67057100
O                  0.39582800    1.81304100    1.26161500
O                  2.65336800   -0.25637700   -0.77356000
H                  3.21628000   -1.02376900   -0.59671600
C                  1.12437500    1.96813000    2.36391000
C                  2.57648300    2.28924600    2.07617400
H                  2.96973100    1.67494500    1.26310000
H                  2.63901600    3.33213700    1.75752500
H                  3.16724300    2.15407200    2.97933800
O                  0.66698800    1.87425700    3.47488300
C                  1.64030600   -2.87309200    0.35389900
O                  1.00628400   -3.73592100    1.13322900
H                  0.08754400   -3.44483100    1.24242400
O                  2.81603100   -2.94177600    0.12230800

TS-AXPL5
C                  1.21654000   -0.68964800   -0.01569800
C                  0.61776200   -1.56563700    1.09047700
C                 -1.46173600   -0.48864700    0.81210400
C                 -0.87410500    0.71103800    0.06942000
C                  0.39213800    0.28370400   -0.61488700
H                  0.33330100   -2.52505600    0.63508900
H                  1.77637500    0.38813300    0.44182100
H                 -1.72620400   -1.29669100    0.11427800
H                 -0.65443100    1.45680700    0.84578300
H                  0.52054500    0.55128300   -1.65698100
O                 -0.48777000   -0.96363500    1.72619500
O                 -2.55729900   -0.02591900    1.51070900
H                 -3.03753800   -0.76268800    1.90061900
O                 -1.75196000    1.20740800   -0.90555400
H                 -2.56308800    1.48029100   -0.46305700
O                  1.71558800    1.71429200   -0.01130100
O                  2.07971200   -1.36892000   -0.86027900
H                  2.80487600   -1.71386600   -0.32193000
C                  1.42945500    2.83633700    0.63185900
C                  0.66919900    3.83737300   -0.21331200
H                  1.33963800    4.22059100   -0.98516700
H                 -0.17024300    3.35623100   -0.72126900
H                  0.32072000    4.65842900    0.40913400
O                  1.73542500    3.03368700    1.78450300
C                  1.69343700   -1.86505200    2.13292100
O                  1.38029900   -1.61634900    3.39592600
H                  0.50746700   -1.19690700    3.43438700
O                  2.75765000   -2.29984100    1.79291300

TS-AXPL6
C                 -1.63762200   -0.99368100   -0.40073900
C                 -0.72717600   -1.90177900    0.42466600
C                  0.81201500   -0.23586000    0.88939000
C                 -0.05911800    0.82984600    0.23140100
C                 -1.50096600    0.40903100    0.03100100
H                 -1.02647300   -1.81040500    1.48026300
H                 -1.67665300   -1.22925600   -1.46663100
H                  0.54730400   -0.33377900    1.95174500
H                  0.39319700    1.04293700   -0.74982000
H                 -2.92577400   -0.45227900    0.75849100
O                  0.60781600   -1.51797600    0.26725100
O                  2.13193900    0.12578200    0.71825700
H                  2.69014900   -0.37445900    1.31992400
O                 -0.01773200    2.00078600    1.03091800
H                  0.83197800    2.42895300    0.88943200
O                 -2.03471000    1.23008200   -1.02327500
O                 -3.07300200   -1.26665600    0.09017900
H                 -3.20236500   -2.18498000    0.41609300
C                 -2.80584500    2.31183400   -0.76005500
O                 -3.15873900    2.99414500   -1.68014800
C                 -3.18990800    2.58685200    0.67336700
H                 -3.71428800    3.53906900    0.69254600
H                 -3.85272200    1.80052700    1.04030700
H                 -2.31019700    2.60452200    1.31437400
C                 -0.93300200   -3.35639400    0.05166900
O                  0.13134000   -4.02531400   -0.35072400
H                  0.89620600   -3.42684000   -0.34516000
O                 -2.03309300   -3.84099100    0.13253500

TS-AXPL7
C                 -0.68237700   -0.87541900   -0.84016200
C                  0.29754900   -1.97596300   -0.65779200
C                  2.09269300   -0.47436700   -0.33564400
C                  1.30006900    0.66115700   -0.97702800
C                 -0.15784500    0.52899400   -0.56447100
H                 -0.84996300   -1.92022500    0.67505100
H                 -1.36462600   -0.92127300   -1.68834000
H                  1.93736400   -0.48760800    0.75721400
H                  1.39343500    0.56303100   -2.06579100
H                 -0.18814500    0.72122200    0.51469600
O                  1.67326700   -1.68720700   -0.88354700
O                  3.42393300   -0.25339300   -0.65950200
H                  3.97135200   -0.92534600   -0.24271700
O                  1.74100300    1.91759900   -0.52633600
H                  2.67716400    1.99632900   -0.74024200
O                 -0.98018000    1.44263400   -1.26429800
O                 -1.64699500   -1.29265200    0.33803200
C                 -0.09932300   -3.22760800   -1.30783100
O                 -1.25025300   -3.51558400   -1.53545200
O                  0.90196900   -4.08339200   -1.59792100
H                  1.74345900   -3.64105300   -1.42805300
H                 -1.91639500   -0.58491400    0.94684700
C                 -1.19821300    2.72828000   -0.83829100
O                 -1.65068700    3.50194900   -1.62184700
C                 -0.92652200    3.05338000    0.61012300
H                 -1.25073900    4.07681600    0.77744300
H                 -1.49139100    2.38945700    1.26982400
H                  0.13541800    2.95774400    0.83431200
