# Supplementary material for: Evans–Polanyi-like Formulations for Rapidly Predicting Key Depolymerization Barriers in Xylopyranoses: Toward the Faster Development of Kinetic Models for Hemicellulose Pyrolysis
Source: J Phys Chem A. 2025 May 14;129(21):4767–85. doi: 10.1021/acs.jpca.5c00675 (PMC12128103; doi:10.1021/acs.jpca.5c00675)
Supplement: Supplementary file 2 [file jp5c00675_si_002.zip › Optimized_Coordinates/3oacetyl-5methoxy-xylose.txt]

3oacetyl-5methoxy-xylose
C                 -1.47529700   -0.34720300   -0.03115400
C                 -0.78747600   -1.54060400    0.61978900
C                  1.31582600   -0.46614200    0.70089200
C                  0.74928100    0.81568000    0.10408400
C                 -0.74686700    0.91343800    0.39319000
H                 -0.86084900   -1.46680800    1.72147700
H                 -1.40076400   -0.46595800   -1.11901900
H                  1.25684100   -0.42106500    1.80130300
H                  0.90833700    0.76797300   -0.98006500
H                 -0.87712800    1.06426200    1.46969200
O                  0.56969700   -1.58303300    0.23983100
O                  2.61629100   -0.60906300    0.26480000
H                  2.99179800   -1.39904300    0.66404300
O                  1.42351900    1.90559000    0.68056100
H                  1.17158400    2.69789500    0.19649300
O                 -1.20923600    2.04256500   -0.33557800
O                 -2.81697400   -0.25033100    0.38617800
H                 -3.26813700   -1.05625800    0.11374300
C                 -2.21109200    2.85934000    0.10547700
C                 -2.68616500    2.70155100    1.52765900
H                 -3.46150100    3.44415900    1.69460300
H                 -3.08128300    1.69928000    1.69253000
H                 -1.86255000    2.87519800    2.22423700
O                 -2.62536500    3.68625700   -0.64910300
O                 -1.42868800   -2.67832400    0.17219400
C                 -0.98391000   -3.87332200    0.79448600
H                 -1.61453600   -4.67577900    0.41817100
H                  0.05886900   -4.07376000    0.54264700
H                 -1.09407500   -3.80190900    1.88245400

TS-acyclic-product
C                  1.28572600   -0.25977600    0.28097000
C                  0.82513400   -1.57160400   -0.33702000
C                 -1.73680600   -0.48667500    0.17894200
C                 -0.98289700    0.82829400    0.38228500
C                  0.40933600    0.87080000   -0.24232300
H                  1.06244900   -1.57133600   -1.41107600
H                  1.18885000   -0.32339300    1.37299800
H                 -2.34567800   -0.49348900   -0.73218700
H                 -0.87985200    0.97043900    1.46384800
H                  0.31221500    0.80798800   -1.33146000
O                 -0.57936700   -1.73518700   -0.21557500
O                 -2.11940200   -1.16232600    1.21364700
H                 -1.16314300   -1.91224700    0.80178000
O                 -1.80101800    1.82248600   -0.18984600
H                 -1.44529800    2.67907900    0.06905100
O                  0.93020400    2.13101800    0.14944600
O                  2.61767300   -0.00372000   -0.09560300
H                  3.17724000   -0.67735000    0.30364000
C                  1.84861500    2.82212800   -0.59384500
O                  2.36493400    3.77239200   -0.09163000
C                  2.08631600    2.38133500   -2.01575500
H                  2.47441000    1.36367900   -2.04353600
H                  1.15573900    2.42337900   -2.58664100
H                  2.80772100    3.06664100   -2.45221200
O                  1.49652600   -2.59419800    0.30924100
C                  1.36606900   -3.86087700   -0.32284300
H                  1.97524500   -4.55849900    0.24714500
H                  0.32565500   -4.19209900   -0.31888100
H                  1.73122200   -3.81175700   -1.35395300

TS-FFL1
C                 -1.61839300   -0.40384200   -0.14843500
C                 -1.03044200   -1.77578800    0.15767000
C                  0.98564300   -0.71635900    0.26851200
C                  0.90538800    0.62127600   -0.28094300
C                 -0.68012500    0.71169200    0.31760900
H                 -0.98165800   -1.97394000    1.23973700
H                 -1.73603900   -0.33674600   -1.23647800
H                  1.17163900   -0.82208100    1.34081400
H                  0.70970000    0.59771600   -1.37100600
H                 -0.64834200    0.75152300    1.40936800
O                  0.37018300   -1.70414700   -0.34090100
O                  3.16947400   -0.66365200    0.24046500
O                  1.70674000    1.52099900    0.20548200
H                  2.98176600    0.31503200    0.28939300
O                 -1.20479300    1.89589000   -0.22165200
O                 -2.85392100   -0.32441200    0.51574900
H                 -3.27844600    0.49749900    0.24825700
H                  3.58835100   -0.81446100   -0.61171600
C                 -0.97311800    3.14173000    0.32947600
O                 -1.32141300    4.08244100   -0.31220200
C                 -0.37420800    3.20432000    1.70644100
H                  0.62004700    2.75443400    1.68911400
H                 -0.31863400    4.25237200    1.98801500
H                 -1.00533200    2.67052300    2.42156800
O                 -1.67326400   -2.74290900   -0.52620700
C                 -1.30868700   -4.06745800   -0.15473700
H                 -1.93657100   -4.73467300   -0.73915800
H                 -0.25695300   -4.25156900   -0.38389100
H                 -1.49430400   -4.22715700    0.91173300

TS-FFL2
C                  1.60884000   -1.52388800    0.37231600
C                  1.12921200   -0.19321600   -0.08927300
C                 -0.02337700    0.50976200    0.57730300
C                 -1.29993700   -0.19002400    0.11722000
C                 -1.01276200   -1.68819700    0.14402900
O                  2.70830200   -1.90641300   -0.04458300
O                  2.52869300    0.78001100    0.48362500
O                  0.04288700    1.86381700    0.14989200
O                 -2.36666900    0.19781000    0.94673500
O                  0.14817200   -1.91206600   -0.57234400
H                  1.21859200   -1.86136700    1.34789000
H                  1.28835800   -0.00292200   -1.14379200
H                  0.07648000    0.42902500    1.66323300
H                 -1.48259400    0.08490400   -0.92943300
H                 -0.91121700   -2.03597800    1.19283200
H                  3.22148800    0.12400000    0.25541600
H                  2.64280700    1.58319400   -0.04253100
H                 -3.13470500   -0.31954000    0.67900100
C                 -0.36286600    2.91458000    0.93097700
O                 -0.27582600    4.00756200    0.46164600
C                 -0.84599100    2.61924100    2.32595300
H                 -1.64546100    1.87837300    2.31610400
H                 -0.02177700    2.23784700    2.93418400
H                 -1.19593900    3.55491500    2.75316400
O                 -2.12789500   -2.30346200   -0.42872700
C                 -2.02736500   -3.71773500   -0.45354900
H                 -2.94973400   -4.09203800   -0.89314500
H                 -1.17180400   -4.02940000   -1.05500600
H                 -1.92120800   -4.11243200    0.56389400

TS-AXPL1
C                  1.25166200   -0.05540000    0.11931800
C                  0.98356500   -1.41958500   -0.49600000
C                 -1.34732200   -0.93237800   -0.23695400
C                 -1.12295800    0.48788900   -0.20932300
C                  0.28116600    0.96874400   -0.44071900
H                  1.19349900   -1.40261400   -1.57485700
H                  1.10715900   -0.12431600    1.20479500
H                 -2.32545200   -1.30084500   -0.51761100
H                 -1.38406200    0.18257900    1.13907000
H                  0.47342600    1.12504500   -1.50726300
O                 -0.38614200   -1.84424800   -0.35450000
O                 -1.78593700   -0.88544300    1.61922600
H                 -1.32629500   -1.41620600    2.28397900
O                 -2.10594900    1.23051800   -0.88619700
H                 -2.41341600    1.92245100   -0.29618100
O                  0.43197300    2.19694500    0.26988500
O                  2.56352200    0.34377400   -0.19656200
H                  3.17620300   -0.24957800    0.24947500
C                  1.24742300    3.20211000   -0.14903500
O                  1.44690300    4.11080700    0.60146500
C                  1.80795700    3.14068800   -1.54922600
H                  2.38895900    4.04564100   -1.70504100
H                  2.44289400    2.26305100   -1.67096800
H                  1.00020700    3.09617500   -2.28306000
O                  1.78947500   -2.32980500    0.14653800
C                  1.82921600   -3.61137400   -0.46842800
H                  2.54892400   -4.20344600    0.09190300
H                  0.84806300   -4.08782200   -0.42917600
H                  2.15728000   -3.52365400   -1.50937900

TS-AXPL2
C                 -1.33570500   -0.43046800   -0.17706100
C                 -0.53151300   -1.63508200    0.30092000
C                  1.50350700   -0.55985400   -0.17965900
C                  0.86681900    0.73913400   -0.21112700
C                 -0.58704200    0.83673100    0.20253000
H                 -0.33965000   -1.56937600    1.38899800
H                 -1.42385500   -0.49977100   -1.26837200
H                  1.94386200    0.25274300    1.16432300
H                  1.19130400    1.50290200   -0.91551700
H                 -0.63656700    0.93788300    1.28798600
O                  0.68139600   -1.69461800   -0.39094900
O                  2.58872000   -0.62750000   -1.05287200
H                  3.22234900   -1.25261900   -0.69465500
O                  1.71556200    1.34212800    1.21404300
H                  2.49258300    1.87048700    0.97255400
O                 -1.14275600    1.96813100   -0.44488600
O                 -2.59682200   -0.37383100    0.44446600
H                 -3.03695100   -1.21451700    0.27700800
C                 -2.07370400    2.77542500    0.14459300
O                 -2.58866300    3.61284100   -0.53156800
C                 -2.35396700    2.58717700    1.61444900
H                 -2.74266500    1.58661000    1.80520500
H                 -1.44289900    2.72979100    2.20052200
H                 -3.08754000    3.33542200    1.90146600
O                 -1.28880600   -2.75709100    0.01065300
C                 -0.70982200   -3.96932600    0.46669400
H                 -1.42716100   -4.75891400    0.25320000
H                  0.22766100   -4.16780500   -0.05514500
H                 -0.52690800   -3.92274800    1.54617100

TS-AXPL3
C                 -1.49381700   -0.71136400   -0.27618300
C                 -0.47274900   -1.64854200    0.35476600
C                  1.33949300   -0.21058700    0.12136800
C                  0.43136700    0.90863900   -0.37174400
C                 -0.99465200    0.70818700   -0.28500700
H                 -0.39772000   -1.45243500    1.43971700
H                 -1.64772400   -1.04843300   -1.31111700
H                  1.42258400   -0.16223900    1.21712500
H                  0.84004700    1.47355300   -1.20757800
H                 -0.51402200    1.66988000    0.90348900
O                  0.80144000   -1.45828300   -0.24054300
O                  2.57120800   -0.05157400   -0.49016000
H                  3.12988500   -0.79628800   -0.24659800
O                  0.54616000    2.04576000    0.90000900
H                  0.61809600    2.95709600    0.57617800
O                 -1.65725200    1.48114400   -1.28867800
O                 -2.71655600   -0.79274800    0.43822700
H                 -3.08008800   -1.67153900    0.28875900
C                 -2.74675100    2.24087100   -1.00719300
C                 -3.19579300    2.35417700    0.43003400
H                 -4.13258900    2.90572900    0.43275500
H                 -3.31536600    1.37180100    0.88365800
H                 -2.45675600    2.90838200    1.01393800
O                 -3.28803900    2.80616400   -1.91340500
O                 -0.89403700   -2.94140200    0.12461200
C                 -0.13510000   -3.92549400    0.80643600
H                 -0.60836000   -4.88365700    0.60294600
H                  0.89463200   -3.94041700    0.44366000
H                 -0.14337900   -3.73688000    1.88595100

TS-AXPL4
C                  1.31184000   -0.33565900    0.05144700
C                  0.66561300   -1.68055700   -0.28022000
C                 -1.53648600   -0.88209400   -0.19008300
C                 -1.01794300    0.54459600   -0.27698200
C                  0.36971600    0.75613100   -0.35908200
H                  0.51444300   -1.78966900   -1.36930000
H                  1.43549500   -0.32505300    1.14176300
H                 -1.77275800   -1.23178700   -1.20805300
H                 -0.82793500    1.05523300    0.90352900
H                  0.77241200    1.59866500   -0.90829700
O                 -0.57739200   -1.74420800    0.38381500
O                 -2.67150800   -0.86598600    0.60172400
H                 -3.08701900   -1.73338700    0.58047000
O                 -1.81519100    1.38695700   -1.04633900
H                 -2.61967000    1.57277700   -0.55243600
O                  0.20641000    1.86141200    1.36786300
O                  2.53026500   -0.14574900   -0.62017400
H                  3.10865700   -0.87825600   -0.38103900
C                  0.92625500    2.03847000    2.46556300
C                  2.38014000    2.36048300    2.17690200
H                  2.78124600    1.71402700    1.39308300
H                  2.43962400    3.38925500    1.81481100
H                  2.96464500    2.26594700    3.08939100
O                  0.47259500    1.96350300    3.58135200
O                  1.50813700   -2.65958100    0.19610900
C                  1.09796700   -3.98134700   -0.12328000
H                  1.87943000   -4.64608700    0.23726900
H                  0.15382400   -4.21889500    0.36954000
H                  0.99037400   -4.09662300   -1.20744100

TS-AXPL5
C                  1.50246200   -0.26421500   -0.23102900
C                  0.83069500   -1.58803100    0.09625200
C                 -1.26321600   -0.53849100    0.00502800
C                 -0.70916200    0.88360900    0.08739800
C                  0.70112700    0.87453100   -0.42283200
H                  0.66411000   -2.14897100   -0.84118900
H                  1.82093800    0.38022100    0.84872400
H                 -1.31632500   -0.87349300   -1.04337300
H                 -0.71361300    1.14393200    1.15354800
H                  1.00055700    1.65742100   -1.10911600
O                 -0.41419100   -1.38770300    0.73852000
O                 -2.51636900   -0.50764600    0.59266200
H                 -2.90466800   -1.38750700    0.57086800
O                 -1.45055300    1.79468800   -0.68247100
H                 -2.35979800    1.77430200   -0.36485700
O                  1.72881800    1.74307500    1.13531300
O                  2.60979700   -0.38683200   -1.06429700
H                  3.31954900   -0.79430900   -0.55820800
C                  1.44706700    2.54534500    2.15017800
C                  0.66739200    3.77846000    1.73445600
H                  1.35052100    4.46168100    1.22495500
H                 -0.12847400    3.52581000    1.03028800
H                  0.25954200    4.26888600    2.61559000
O                  1.78468700    2.32752800    3.28833900
O                  1.67186800   -2.29300500    0.92750700
C                  1.25693700   -3.62936100    1.16458600
H                  2.04348200   -4.09958600    1.75008200
H                  0.31956700   -3.64921000    1.72347100
H                  1.13488300   -4.16669800    0.21720800

TS-AXPL6
C                 -1.70232700   -0.97457800   -0.05824700
C                 -0.76100800   -2.03783100    0.49724400
C                  0.81759000   -0.44200600    1.08550300
C                  0.07293600    0.73751600    0.47575300
C                 -1.36681800    0.40148800    0.19518800
H                 -0.94025900   -2.19185800    1.57908800
H                 -2.19303800   -1.24951000   -0.98700600
H                  0.48006400   -0.59645100    2.12388500
H                  0.57341600    0.98022800   -0.47207400
H                 -2.48895700   -0.04604300    1.22506800
O                  0.57326500   -1.62301300    0.34001100
O                  2.17044400   -0.14923500    1.03489100
H                  2.66370000   -0.83785500    1.48963700
O                  0.14418800    1.85037500    1.35349800
H                  1.04744300    2.18203000    1.33626000
O                 -1.88862600    1.25117600   -0.82181600
O                 -3.07270000   -0.98680300    0.98294600
H                 -3.16750400   -1.69034400    1.64542100
C                 -2.60034300    2.37038700   -0.52882500
O                 -2.91983600    3.08633300   -1.43326200
C                 -2.96825800    2.63230600    0.91123100
H                 -3.43884100    3.61140500    0.95145200
H                 -3.68108900    1.87869500    1.25399400
H                 -2.08944800    2.59472800    1.55345600
O                 -0.97948600   -3.20635700   -0.19599500
C                 -0.18178300   -4.29228000    0.25057200
H                 -0.52557500   -5.17060900   -0.29064800
H                  0.87267300   -4.11198500    0.03758200
H                 -0.31708800   -4.45027400    1.32732900

TS-AXPL7
C                 -1.12503700   -0.29574600   -0.71248800
C                 -0.53818600   -1.50988200   -0.23033200
C                  1.51220400   -0.37806900    0.01242300
C                  0.89418500    1.02233100   -0.14260200
C                 -0.62856800    0.91760500    0.01229900
H                 -1.96843900   -1.42016700    0.35574300
H                 -1.45933000   -0.18325100   -1.73935700
H                  2.35408800   -0.33973500    0.70731100
H                  1.13486700    1.39007400   -1.14330300
H                 -0.80722400    0.77758300    1.07857900
O                  0.59462500   -1.29992300    0.58373900
O                  1.89131200   -0.77168700   -1.27585000
H                  1.90368700   -1.73448300   -1.31002500
O                  1.41008400    1.87967300    0.85262200
H                  1.22526800    2.78749500    0.59593200
O                 -1.21327200    2.11233000   -0.47348100
O                 -2.71461700   -0.57249500    0.09115100
H                 -3.42070100   -0.85368800   -0.51071600
C                 -2.19211700    2.78608200    0.20167200
C                 -2.50422100    2.36502800    1.61551000
H                 -3.25890500    3.04722800    1.99679400
H                 -2.88147000    1.34153400    1.63595000
H                 -1.61149900    2.41943400    2.24252300
O                 -2.72627400    3.69491200   -0.35805100
O                 -0.35217300   -2.51673600   -1.17433500
C                 -0.52037700   -3.81529200   -0.62853300
H                 -0.31157900   -4.52648600   -1.42672800
H                  0.17195400   -3.98034100    0.20178600
H                 -1.54613800   -3.95258200   -0.27056400
