# Supplementary material for: Evans–Polanyi-like Formulations for Rapidly Predicting Key Depolymerization Barriers in Xylopyranoses: Toward the Faster Development of Kinetic Models for Hemicellulose Pyrolysis
Source: J Phys Chem A. 2025 May 14;129(21):4767–85. doi: 10.1021/acs.jpca.5c00675 (PMC12128103; doi:10.1021/acs.jpca.5c00675)
Supplement: Supplementary file 2 [file jp5c00675_si_002.zip › Optimized_Coordinates/3oacetyl-5oacetyl-xylose.txt]

3oacetyl-5oacetyl-xylose
C                 -1.55982100   -0.22417400   -0.34879100
C                 -1.02384900   -1.56272500    0.14517800
C                  1.12999500   -0.70786700    0.59851200
C                  0.71341400    0.70074600    0.19535600
C                 -0.79411300    0.87781300    0.35957600
H                 -1.22713200   -1.66688300    1.22221100
H                 -1.37908000   -0.16252700   -1.42834000
H                  0.97034100   -0.84901800    1.68087600
H                  0.98164400    0.82892100   -0.86036700
H                 -1.02686400    0.85290900    1.42931700
O                  0.35087200   -1.66786600   -0.11220900
O                  2.44824500   -0.88470800    0.24566500
H                  2.74865100   -1.74366300    0.55597500
O                  1.39790700    1.60780800    1.02074500
H                  1.27297300    2.49101500    0.66034100
O                 -1.09871100    2.14680900   -0.19700100
O                 -2.92538100   -0.08686900   -0.04062500
H                 -3.42362600   -0.70914600   -0.58080500
C                 -2.08311600    2.96242800    0.29018400
C                 -2.70167800    2.61586100    1.62047300
H                 -3.43338900    3.38606900    1.84805300
H                 -3.18424700    1.63961600    1.57847800
H                 -1.93833900    2.59969500    2.40199200
O                 -2.36431600    3.93069500   -0.34693300
O                 -1.69536300   -2.54781300   -0.58580500
C                 -1.66462200   -3.86718400   -0.20956600
C                 -0.96751900   -4.20888900    1.08265800
H                 -0.93921000   -5.29166200    1.16630500
H                  0.04213900   -3.79957400    1.10238800
H                 -1.52743300   -3.80145400    1.92777500
O                 -2.21162000   -4.65806900   -0.91082700

TS-acyclic-product
C                  1.13133900   -0.19228600    0.26860300
C                  0.62640900   -1.47666800   -0.37656600
C                 -1.89470700   -0.25394300    0.15868700
C                 -1.08120700    1.02536400    0.33124700
C                  0.32044300    0.98017800   -0.27542800
H                  0.91232100   -1.47605700   -1.43417700
H                  0.99798200   -0.25822800    1.35620400
H                 -2.51839000   -0.26075600   -0.74189200
H                 -0.98259600    1.19453100    1.40938000
H                  0.22943300    0.91106800   -1.36494400
O                 -0.76892800   -1.59277400   -0.28529500
O                 -2.24770700   -0.93239100    1.19546900
H                 -1.37899600   -1.71615600    0.75531700
O                 -1.84229300    2.03850700   -0.28276500
H                 -1.44945600    2.88556100   -0.04632900
O                  0.90065900    2.21389400    0.10925300
O                  2.48210000    0.00406200   -0.06896400
H                  3.01759100   -0.62839400    0.42057900
C                  1.87606900    2.84000600   -0.62367300
O                  2.44036000    3.75985800   -0.11874000
C                  2.10796200    2.37291600   -2.03783400
H                  2.43723600    1.33450500   -2.05206500
H                  1.19017800    2.46462700   -2.62348200
H                  2.87510600    3.01029000   -2.46888500
O                  1.25607200   -2.53071900    0.30783800
C                  1.29502300   -3.80164600   -0.21755400
O                  1.81460700   -4.65228000    0.43228500
C                  0.69566400   -4.00837100   -1.58449400
H                 -0.30986400   -3.59165600   -1.64405800
H                  1.31862600   -3.52186400   -2.33904000
H                  0.67786000   -5.07712700   -1.77861700

TS-FFL1
C                 -1.40614800   -0.25545800    0.12951300
C                 -0.77607500   -1.57546600    0.55671100
C                  1.17104600   -0.43092300    0.74072100
C                  1.10180500    0.85428500    0.08833700
C                 -0.54279800    0.92249900    0.58384000
H                 -0.83047200   -1.70424400    1.64444900
H                 -1.45788200   -0.25622500   -0.96536500
H                  1.26483600   -0.45164000    1.82929600
H                  0.96660800    0.75471100   -1.00620000
H                 -0.58553300    1.03727500    1.66957700
O                  0.62732900   -1.49188500    0.16108700
O                  3.30356200   -0.40150100    0.83170900
O                  1.84033800    1.80561500    0.56277300
H                  3.15695100    0.58139700    0.81136300
O                 -1.05550800    2.04726200   -0.07301800
O                 -2.68071000   -0.20340000    0.71589800
H                 -3.15516400    0.54364700    0.33700300
H                  3.75021500   -0.62453700    0.00904500
C                 -0.89434100    3.33674400    0.40325300
O                 -1.21897800    4.21838300   -0.32697200
C                 -0.39593500    3.51105900    1.81027000
H                  0.60796400    3.09128500    1.89447800
H                 -0.38517100    4.57723600    2.01977600
H                 -1.06363500    3.01087500    2.51642900
O                 -1.34707500   -2.60826100   -0.13956500
C                 -1.16559700   -3.92409100    0.24646500
O                 -1.63162800   -4.76603200   -0.44756100
C                 -0.40675200   -4.17674300    1.52339700
H                 -0.98016300   -3.81752000    2.38108800
H                 -0.27029400   -5.25053000    1.61519700
H                  0.56331300   -3.67803600    1.51378700

TS-FFL2
C                  1.57576800   -0.91522200    0.29615000
C                  0.87291300    0.25040700   -0.31718500
C                 -0.40111700    0.80880600    0.27035700
C                 -1.54519100   -0.11094200   -0.14608400
C                 -1.03511900   -1.53840600    0.03975800
O                  2.71538900   -1.15936000   -0.08257700
O                  2.01786700    1.50509300    0.10953500
O                 -0.52423700    2.11880500   -0.26952700
O                 -2.68254900    0.19449100    0.61858700
O                  0.13619500   -1.67054600   -0.64522500
H                  1.20365600   -1.24935700    1.27871600
H                  0.99118600    0.32059000   -1.39191100
H                 -0.32205000    0.83633400    1.36126200
H                 -1.72730200    0.02989100   -1.21883100
H                 -0.93074900   -1.75353500    1.12042800
H                  2.86132000    1.05483100   -0.09390000
H                  1.89578600    2.28475200   -0.45294400
H                 -3.38080200   -0.41509900    0.35243000
C                 -1.09888000    3.16503400    0.41268400
O                 -1.12359200    4.22018100   -0.14078700
C                 -1.60744000    2.91195600    1.80564200
H                 -2.28999000    2.06267000    1.82764700
H                 -0.76922500    2.70659500    2.47667600
H                 -2.10869400    3.81706200    2.13736300
O                 -2.08505900   -2.35129500   -0.47636100
C                 -2.02767700   -3.71352600   -0.40005900
O                 -2.93267700   -4.33936800   -0.86378700
C                 -0.82726000   -4.32189100    0.27628300
H                  0.08631800   -4.00497600   -0.22682800
H                 -0.76913000   -3.99209000    1.31642400
H                 -0.93693700   -5.40230700    0.24592900

TS-AXPL1
C                  1.19807300   -0.00315400    0.07021500
C                  0.92196700   -1.36506500   -0.55020800
C                 -1.40579200   -0.86049400   -0.31103900
C                 -1.16992500    0.55897000   -0.28312600
C                  0.23973900    1.02820500   -0.49875400
H                  1.18104500   -1.34840400   -1.61297900
H                  1.04293900   -0.07015700    1.15380800
H                 -2.36928500   -1.21917600   -0.64949200
H                 -1.46740000    0.20287600    1.09783500
H                  0.44521100    1.18525100   -1.56319000
O                 -0.43769100   -1.78485500   -0.43839600
O                 -1.85217700   -0.87277800    1.47830200
H                 -1.36370100   -1.42623000    2.10519800
O                 -2.13407800    1.30406500   -0.98555700
H                 -2.45043500    2.00146500   -0.40695000
O                  0.39876900    2.25215600    0.21600500
O                  2.51602100    0.37945200   -0.23502500
H                  3.12359700   -0.13665700    0.30430900
C                  1.22728700    3.25143300   -0.19548900
O                  1.43664000    4.15108700    0.56240600
C                  1.78725600    3.19395500   -1.59593400
H                  2.37290000    4.09663600   -1.74741300
H                  2.41905800    2.31452500   -1.72150700
H                  0.97981800    3.15645100   -2.33047000
O                  1.70978300   -2.28061600    0.14894900
C                  1.95363100   -3.54501600   -0.34152400
O                  2.57640600   -4.28953000    0.34527000
C                  1.43509700   -3.87138200   -1.71765600
H                  1.62278500   -4.92610500   -1.89787800
H                  0.36932600   -3.65801900   -1.80015600
H                  1.96799900   -3.28209200   -2.46768400

TS-AXPL2
C                 -1.38947300   -0.47608800   -0.30437800
C                 -0.51830700   -1.62767100    0.18893200
C                  1.46522000   -0.46336600   -0.26720300
C                  0.75413100    0.80072400   -0.35734000
C                 -0.70199900    0.83150300    0.05976400
H                 -0.35153000   -1.53908000    1.27423400
H                 -1.47572500   -0.56362100   -1.39403700
H                  1.87614000    0.51233500    1.08276200
H                  1.01636700    1.53145300   -1.12214800
H                 -0.75401800    0.93925900    1.14511600
O                  0.68769400   -1.63639200   -0.49996800
O                  2.55204900   -0.48584600   -1.14173600
H                  3.23131500   -1.04969800   -0.76670700
O                  1.56214200    1.53762100    0.98638300
H                  2.30514500    2.08886900    0.69164000
O                 -1.31491000    1.92620200   -0.59436900
O                 -2.64689700   -0.47080500    0.32327600
H                 -3.10768500   -1.27978400    0.07514200
C                 -2.29154600    2.68751000   -0.01194600
O                 -2.85497400    3.48226600   -0.69916300
C                 -2.55298600    2.50676800    1.46209900
H                 -2.88982800    1.49111800    1.67067500
H                 -1.64741700    2.70538700    2.04040400
H                 -3.32238000    3.22054200    1.74300300
O                 -1.22756900   -2.79860100   -0.11561900
C                 -0.84402400   -4.01132700    0.39569700
O                 -1.45021100   -4.97755400    0.05212500
C                  0.29466800   -4.02197900    1.38328200
H                  1.15780100   -3.48330700    0.99334800
H                 -0.02041400   -3.54464400    2.31436300
H                  0.54717700   -5.05914000    1.58532200

TS-AXPL3
C                 -1.40978400   -0.63210700   -0.31216700
C                 -0.38676000   -1.59730600    0.27036300
C                  1.42415000   -0.14981000    0.14389000
C                  0.50661300    1.00120200   -0.25175000
C                 -0.92038000    0.78601100   -0.19030200
H                 -0.34276100   -1.47011500    1.36148200
H                 -1.53786300   -0.88756300   -1.37306300
H                  1.52323600   -0.18613200    1.23948600
H                  0.91415600    1.63396600   -1.03818300
H                 -0.44651900    1.65252300    1.08395700
O                  0.88432500   -1.37608500   -0.29983700
O                  2.64249500    0.05534700   -0.47424700
H                  3.21277300   -0.69921600   -0.29608300
O                  0.61115900    2.02197500    1.10489200
H                  0.68818100    2.95856000    0.86351600
O                 -1.58122900    1.63719600   -1.12675400
O                 -2.64152700   -0.78262800    0.37122200
H                 -3.04615000   -1.60517000    0.07690300
C                 -2.67495400    2.37011500   -0.78638900
C                 -3.13129500    2.35923600    0.65274500
H                 -4.07038800    2.90497600    0.69717600
H                 -3.24976700    1.34162400    1.02056700
H                 -2.39835200    2.86526400    1.28604400
O                 -3.21103200    3.00884300   -1.64441700
O                 -0.80457000   -2.88632400   -0.07031700
C                 -0.28474200   -3.99136600    0.55055400
C                  0.66659500   -3.76847300    1.70007600
H                  1.06367500   -4.73684800    1.99132300
H                  1.47751400   -3.09803100    1.41582000
H                  0.13292100   -3.33235400    2.54765800
O                 -0.63226000   -5.06356000    0.16672400

TS-AXPL4
C                  1.27152800   -0.30601900    0.10207000
C                  0.59672700   -1.64229200   -0.20772800
C                 -1.58770800   -0.80542800   -0.17005000
C                 -1.03670600    0.60304500   -0.31025800
C                  0.35716400    0.78953900   -0.36525000
H                  0.47710700   -1.77056500   -1.29321200
H                  1.37337400   -0.26480800    1.19336200
H                 -1.82611500   -1.19392200   -1.17419500
H                 -0.86021600    1.17881700    0.86077400
H                  0.78663600    1.59109800   -0.95415100
O                 -0.64653000   -1.67247600    0.44131400
O                 -2.72064400   -0.73903300    0.61764600
H                 -3.16410200   -1.59291400    0.62008000
O                 -1.79912800    1.41879500   -1.14236800
H                 -2.59777200    1.67236600   -0.66980200
O                  0.18280800    1.95266900    1.28343100
O                  2.50382300   -0.16569700   -0.55283500
H                  3.09918900   -0.84402900   -0.21530200
C                  0.87745100    2.21763500    2.38698900
C                  2.34360200    2.48445900    2.11487400
H                  2.74976200    1.77502900    1.39075700
H                  2.43660300    3.48328000    1.68266900
H                  2.90140000    2.44376000    3.04770500
O                  0.38280700    2.25522800    3.48453100
O                  1.42539000   -2.62746800    0.32902300
C                  1.25254500   -3.95738500    0.02097100
C                  0.18621300   -4.30477300   -0.98571300
H                 -0.77168100   -3.86521700   -0.70815300
H                  0.46909900   -3.93422300   -1.97385900
H                  0.10793100   -5.38766100   -1.02345300
O                  1.96956400   -4.74522000    0.54882700

TS-AXPL5
C                  1.32208000   -0.19849900   -0.31892700
C                  0.64340500   -1.49281500    0.08990400
C                 -1.45314200   -0.48487800   -0.17935200
C                 -0.91230400    0.94377700   -0.19522600
C                  0.51836000    0.90901300   -0.64901200
H                  0.55047900   -2.13340900   -0.79868700
H                  1.60348900    0.58406300    0.71268700
H                 -1.46313900   -0.90846000   -1.19640500
H                 -0.96314900    1.29237300    0.84427900
H                  0.82465100    1.60965600   -1.41649100
O                 -0.62513000   -1.26723200    0.65654300
O                 -2.72406200   -0.41834500    0.35959400
H                 -3.12499300   -1.29267600    0.36718100
O                 -1.63239700    1.77544700   -1.06732900
H                 -2.55229700    1.77663900   -0.78092800
O                  1.46735000    1.92853700    0.80921500
O                  2.45599500   -0.39810900   -1.10238200
H                  3.18751300   -0.63839400   -0.52520600
C                  1.14290800    2.84807600    1.71736400
C                  0.37218900    4.01125600    1.12860700
H                  1.06406900    4.62409400    0.54665400
H                 -0.40976100    3.66527000    0.44902900
H                 -0.05308600    4.61039900    1.93051500
O                  1.44546200    2.76224000    2.87928800
O                  1.46153600   -2.10111800    1.04582500
C                  1.33027900   -3.43172000    1.35738900
C                  0.30465000   -4.23506000    0.59711000
H                 -0.67041900   -3.74948500    0.62093700
H                  0.61480800   -4.34994900   -0.44417500
H                  0.24951000   -5.21693600    1.05888400
O                  2.04664300   -3.87946700    2.19512900

TS-AXPL6
C                 -1.51312400   -0.95321300   -0.30851800
C                 -0.51455700   -1.94122000    0.28202300
C                  0.94800100   -0.25311300    0.89471700
C                  0.12089300    0.87414400    0.29106200
C                 -1.28458000    0.43773500   -0.02719200
H                 -0.72313400   -2.09552100    1.35208400
H                 -1.95100400   -1.25533300   -1.25498000
H                  0.62189900   -0.44114000    1.93152600
H                  0.61701800    1.17090100   -0.64332000
H                 -2.39776100   -0.09615800    0.96964800
O                  0.78785500   -1.45046100    0.14052600
O                  2.27388900    0.13340500    0.84281900
H                  2.81925600   -0.50476300    1.31144800
O                  0.09083200    1.97105900    1.18911600
H                  0.95595100    2.39228900    1.17391600
O                 -1.84317600    1.26389300   -1.04053300
O                 -2.91337300   -1.06746000    0.68723500
H                 -3.04833100   -1.79551500    1.31650400
C                 -2.64249300    2.32510100   -0.74650000
O                 -2.98580800    3.03391400   -1.64641900
C                 -3.06790000    2.52875600    0.68687900
H                 -3.60882000    3.47050200    0.73256300
H                 -3.73446000    1.71948400    0.99403900
H                 -2.20688800    2.54166600    1.35373600
O                 -0.63724400   -3.13467400   -0.42787100
C                 -0.01238300   -4.28218600    0.00148400
O                 -0.05019700   -5.23298400   -0.71113800
C                  0.63366100   -4.26230300    1.36444100
H                  1.12920000   -5.21850600    1.50684000
H                  1.35389200   -3.44870900    1.44354400
H                 -0.12484600   -4.13719100    2.14103800

TS-AXPL7
C                 -1.15739900   -0.26383200   -0.63929200
C                 -0.61521100   -1.52145600   -0.18744000
C                  1.46186600   -0.42911300    0.12860900
C                  0.86258300    0.98577000    0.06461400
C                 -0.66368500    0.89333300    0.17704700
H                 -2.16011000   -1.39893400    0.31285000
H                 -1.38316700   -0.08243500   -1.68713400
H                  2.29181300   -0.45327600    0.83814300
H                  1.12968600    1.42127000   -0.90150400
H                 -0.87231300    0.68717300    1.22705300
O                  0.52194700   -1.37781900    0.62704900
O                  1.84840500   -0.72744700   -1.17810200
H                  2.00721700   -1.67441600   -1.25675700
O                  1.36442200    1.76140000    1.13072800
H                  1.24373200    2.69059000    0.91647700
O                 -1.22509000    2.12113200   -0.24690200
O                 -2.75864400   -0.51879400   -0.00080300
H                 -3.41679400   -0.73739500   -0.67994800
C                 -2.19328200    2.77910700    0.46002700
C                 -2.52346300    2.28825500    1.84749900
H                 -3.25937700    2.96993500    2.26461900
H                 -2.93464000    1.27834600    1.81115700
H                 -1.63310000    2.27823000    2.47985700
O                 -2.70512300    3.72718100   -0.05172200
O                 -0.39707100   -2.43897300   -1.24360400
C                 -0.46748500   -3.77590100   -0.99060900
C                 -0.82064800   -4.20815100    0.41057000
H                 -0.72131000   -5.28940200    0.45765900
H                 -0.17293800   -3.72516200    1.14242400
H                 -1.84805500   -3.92289600    0.64355100
O                 -0.23725000   -4.53304500   -1.88715300
