# Supplementary material for: Evans–Polanyi-like Formulations for Rapidly Predicting Key Depolymerization Barriers in Xylopyranoses: Toward the Faster Development of Kinetic Models for Hemicellulose Pyrolysis
Source: J Phys Chem A. 2025 May 14;129(21):4767–85. doi: 10.1021/acs.jpca.5c00675 (PMC12128103; doi:10.1021/acs.jpca.5c00675)
Supplement: Supplementary file 2 [file jp5c00675_si_002.zip › Optimized_Coordinates/3oacetyl-xylose.txt]

3oacetyl-xylose
C                 -1.43031100   -0.35591700   -0.00429300
C                 -0.70868100   -1.51932100    0.67471300
C                  1.35794100   -0.38222800    0.74855300
C                  0.76311700    0.87146600    0.12003500
C                 -0.73534000    0.93208200    0.39767400
H                 -0.82766500   -1.42719100    1.76414800
H                 -1.13042400   -2.47477100    0.36239900
H                 -1.36642400   -0.46178900   -1.09280600
H                  1.28397400   -0.31660100    1.84755100
H                  0.93322200    0.80531200   -0.96168600
H                 -0.87572000    1.09339500    1.47136600
O                  0.65439200   -1.53065400    0.30834400
O                  2.66740800   -0.49591300    0.32896300
H                  3.04033500   -1.29603300    0.71079400
O                  1.40270000    1.99303400    0.67716500
H                  1.13892100    2.76629700    0.16958300
O                 -1.23486500    2.03158600   -0.35239400
O                 -2.77770400   -0.27117600    0.42453400
H                 -3.33999700   -0.78135000   -0.16227400
C                 -2.26299100    2.81867600    0.07852700
C                 -2.66976000    2.72938100    1.52803900
H                 -3.44943800    3.46795600    1.69274400
H                 -3.04327600    1.73201500    1.76009700
H                 -1.81865400    2.94630500    2.17756000
O                 -2.75424400    3.57305200   -0.70612600

TS-acyclic-product
C                  1.24455600   -0.35655100    0.27505600
C                  0.68844800   -1.61742600   -0.36811100
C                 -1.79442600   -0.35268800    0.04997900
C                 -0.95450000    0.87884100    0.39965200
C                  0.43741200    0.84413200   -0.21437800
H                  0.97738900   -1.62860500   -1.42255200
H                  1.08322100   -2.51380800    0.11080900
H                  1.16630200   -0.41369300    1.36808200
H                 -2.31446700   -0.24206600   -0.90935100
H                 -0.86758100    0.91309700    1.49164300
H                  0.34370800    0.81407900   -1.30386200
O                 -0.73344900   -1.64515300   -0.28526000
O                 -2.35170700   -1.03012000    1.00421800
H                 -1.40201900   -1.85657200    0.64565100
O                 -1.68027100    1.98333000   -0.09163500
H                 -1.28963900    2.78294900    0.27438300
O                  1.08357700    2.03964600    0.21036500
O                  2.59474000   -0.26091200   -0.12577700
H                  3.05825000    0.33180100    0.47366400
C                  1.96598100    2.72230400   -0.57983400
O                  2.64525400    3.55608600   -0.06139000
C                  1.99750100    2.40280500   -2.05272500
H                  2.33635500    1.37788800   -2.21224000
H                  1.00584800    2.51733000   -2.49515600
H                  2.69028300    3.09597800   -2.52169400

TS-FFL1
C                 -1.63500000   -0.29814100   -0.27771000
C                 -1.03953400   -1.66902100    0.02342100
C                  0.94616900   -0.63812200    0.18876600
C                  0.89096400    0.70925800   -0.33167700
C                 -0.71326100    0.79848600    0.25629600
H                 -1.06233500   -1.87674200    1.09881000
H                 -1.52571200   -2.47110100   -0.52354300
H                 -1.71266800   -0.17175000   -1.36411700
H                  1.11473600   -0.77642600    1.25952300
H                  0.69896800    0.71658600   -1.42267800
H                 -0.69986400    0.79157200    1.34928400
O                  0.33246000   -1.61851700   -0.45111200
O                  3.12223600   -0.63774900    0.17259600
O                  1.69125200    1.59006700    0.18333700
H                  2.97320800    0.34284800    0.24336400
O                 -1.21000900    2.00792700   -0.24526700
O                 -2.90100500   -0.24657900    0.33373200
H                 -3.30255400    0.59982900    0.10991300
H                  3.54554800   -0.78709300   -0.67774100
C                 -0.96645100    3.23094500    0.35221800
O                 -1.29518800    4.19823400   -0.25905700
C                 -0.38014700    3.23475100    1.73581800
H                  0.60706300    2.76993700    1.71133400
H                 -0.31046900    4.27095100    2.05549100
H                 -1.02652400    2.68613600    2.42565400

TS-FFL2
C                  1.45195600   -0.91588900    0.24969800
C                  0.80776600    0.28781500   -0.33100600
C                 -0.44548600    0.85258500    0.25831400
C                 -1.58759500   -0.11179000   -0.09647900
C                 -1.03964700   -1.53154400    0.06581600
O                  2.62853200   -1.14391300   -0.10086100
O                  2.11076300    1.49230800    0.20139700
O                 -0.65316700    2.13292200   -0.31474100
O                 -2.67840000    0.20194200    0.74340400
O                  0.17455400   -1.59500000   -0.62966800
H                  1.10981100   -1.18652500    1.26576900
H                  0.98858000    0.43156400   -1.38922100
H                 -0.34636100    0.90515100    1.34519600
H                 -1.83508700    0.06376300   -1.14969900
H                 -0.92241900   -1.75374700    1.13738200
H                  2.82420800    0.81910700    0.08698200
H                  2.24337500    2.20537800   -0.43532500
H                 -3.49652900   -0.09070400    0.33505300
H                 -1.73221700   -2.26425100   -0.35807600
C                 -1.21768000    3.17112700    0.37552300
O                 -1.44378500    4.17420800   -0.22920200
C                 -1.47312200    2.99255200    1.84991200
H                 -2.12510700    2.13778700    2.03156000
H                 -0.53110200    2.83495400    2.38086300
H                 -1.93766800    3.90578800    2.21121700

TS-AXPL1
C                  1.24192000   -0.11634000    0.15765300
C                  0.98887800   -1.44787900   -0.53326700
C                 -1.32519300   -0.90361400   -0.39443800
C                 -1.09922900    0.49965700   -0.17655200
C                  0.31729700    0.94522000   -0.42284300
H                  1.38379200   -1.41871100   -1.55129600
H                  1.45984300   -2.26292800    0.01186500
H                  1.02704900   -0.20683300    1.22656400
H                 -2.33242800   -1.26080000   -0.56874700
H                 -1.28903100    0.23924500    1.07032500
H                  0.51253600    1.07630900   -1.49096100
O                 -0.40904500   -1.79215600   -0.63044800
O                 -1.47861700   -0.91315600    1.70926000
H                 -1.83086200   -1.31762200    2.50995200
O                 -2.09219200    1.31018500   -0.74993100
H                 -2.35982000    1.96018300   -0.09563800
O                  0.52300300    2.16832700    0.27800900
O                  2.60084100    0.19456300   -0.07913400
H                  2.93952200    0.69740600    0.66634200
C                  1.32318200    3.16206700   -0.19378900
O                  1.61467300    4.04980600    0.55192600
C                  1.77039100    3.10446500   -1.63465100
H                  2.33949900    4.00828700   -1.83397100
H                  2.39519200    2.22712100   -1.80935600
H                  0.90949100    3.05786300   -2.30458900
TS-AXPL2
C                 -1.36237800   -0.45296700   -0.29729000
C                 -0.47884100   -1.59430100    0.20420300
C                  1.47142100   -0.39407600   -0.34234300
C                  0.75762800    0.85592500   -0.35048700
C                 -0.69638100    0.86535200    0.06560400
H                 -0.32940300   -1.49097700    1.28939300
H                 -0.95499900   -2.55564200    0.00739800
H                 -1.46095400   -0.51546500   -1.38677900
H                  1.86088900    0.36672800    0.96791200
H                  1.04973900    1.65823600   -1.02360500
H                 -0.75051100    0.97030800    1.15014900
O                  0.74515800   -1.59538200   -0.48266900
O                  2.54384700   -0.40453900   -1.22970700
H                  3.19824500   -1.02368900   -0.89794300
O                  1.57968700    1.47445700    1.12667100
H                  2.31736800    2.07014100    0.92403800
O                 -1.33152000    1.94764400   -0.59231800
O                 -2.62639500   -0.44801700    0.33956900
H                 -3.22949100   -1.02681900   -0.13219200
C                 -2.30353400    2.69921900    0.00194600
O                 -2.92319500    3.45242100   -0.68616600
C                 -2.49715600    2.56619200    1.49202700
H                 -2.83116700    1.55936800    1.74461800
H                 -1.56490600    2.77122600    2.02334600
H                 -3.25011900    3.29210500    1.78616400

TS-AXPL3
C                 -1.40362400   -0.70292400   -0.29941600
C                 -0.36657700   -1.66909400    0.27119100
C                  1.42708900   -0.20358300    0.13846500
C                  0.50785200    0.93629200   -0.28084200
C                 -0.91767800    0.71719200   -0.20892800
H                 -0.33237200   -1.55350200    1.36299000
H                 -0.63082700   -2.70025600    0.03750000
H                 -1.57975500   -0.94238400   -1.35716100
H                  1.50837200   -0.22783900    1.23525800
H                  0.91134600    1.55569400   -1.08003600
H                 -0.44377500    1.60184100    1.04322600
O                  0.90808200   -1.43243500   -0.30103500
O                  2.65700900    0.01042800   -0.46042300
H                  3.21808500   -0.74896300   -0.27384400
O                  0.61064400    1.98921200    1.05668400
H                  0.66994500    2.91993400    0.79085700
O                 -1.58963200    1.55201600   -1.15772400
O                 -2.62729600   -0.83981900    0.42049900
H                 -3.15474900   -1.53057100    0.01182200
C                 -2.68796200    2.27509200   -0.82321700
C                 -3.10737200    2.32266600    0.62703600
H                 -4.05210400    2.85857700    0.67281500
H                 -3.20125300    1.32089700    1.04241800
H                 -2.36415200    2.86483100    1.21701200
O                 -3.26139400    2.86567000   -1.69331700

TS-AXPL4
C                  1.28654800   -0.37187600    0.08273600
C                  0.60230000   -1.71855000   -0.19455800
C                 -1.57475500   -0.85554500   -0.16760200
C                 -1.02071600    0.55669300   -0.28891700
C                  0.37089200    0.72504600   -0.37542600
H                  0.50486600   -1.87026500   -1.27747200
H                  1.18436300   -2.53875700    0.22522000
H                  1.41934200   -0.27960800    1.16627600
H                 -1.79975000   -1.22849700   -1.18004500
H                 -0.83248600    1.07555500    0.86633400
H                  0.79810600    1.54992900   -0.93362700
O                 -0.65267200   -1.72269100    0.44754500
O                 -2.72225600   -0.78438100    0.60229100
H                 -3.14229500   -1.64979900    0.62374400
O                 -1.79020800    1.40074100   -1.08161700
H                 -2.60774700    1.59046400   -0.61066200
O                  0.22226600    1.90286300    1.35207200
O                  2.50564400   -0.23185500   -0.61231700
H                  3.20710700   -0.66628100   -0.12089500
C                  0.94269900    2.06538100    2.44350300
C                  2.39264200    2.41694800    2.15443800
H                  2.78699400    1.82084800    1.32828500
H                  2.43751700    3.46462500    1.84906600
H                  2.99252200    2.27973700    3.05165400
O                  0.50815600    1.95750000    3.56642200

TS-AXPL5
C                  1.36341400   -0.40163000   -0.17869600
C                  0.67973700   -1.70631700    0.22948600
C                 -1.41128000   -0.68533400   -0.07616900
C                 -0.86059000    0.74439000   -0.08024900
C                  0.55380300    0.68576300   -0.55751800
H                  0.62976300   -2.34948400   -0.65932300
H                  1.25443400   -2.21891100    0.99793500
H                  1.62040800    0.34232600    0.81243000
H                 -1.41445100   -1.10317500   -1.09615800
H                 -0.88071700    1.07678100    0.96639000
H                  0.87627700    1.40362000   -1.30290600
O                 -0.60815200   -1.47623000    0.76106100
O                 -2.68997400   -0.60601700    0.44792000
H                 -3.06428900   -1.49020500    0.51247100
O                 -1.58211600    1.60126800   -0.92460900
H                 -2.50214900    1.58682700   -0.63894700
O                  1.59668400    1.76173600    0.95176100
O                  2.53138100   -0.62496200   -0.91296600
H                  3.26554200   -0.17354200   -0.48626800
C                  1.33693200    2.65948700    1.88436300
C                  0.57014200    3.85974500    1.36055300
H                  1.24189200    4.46158300    0.74467600
H                 -0.26087200    3.54395400    0.72563100
H                  0.20948700    4.45870900    2.19381100
O                  1.67594300    2.54440000    3.03876600

TS-AXPL6
C                 -1.56876800   -0.96003400   -0.11588300
C                 -0.53195000   -1.96032500    0.38714300
C                  0.85583700   -0.21115800    1.04425200
C                  0.11163500    0.88403200    0.29398600
C                 -1.28747700    0.43994200   -0.03152900
H                 -0.76516200   -2.27871200    1.41091100
H                 -0.53299000   -2.84170500   -0.25249400
H                 -2.21945800   -1.28714500   -0.91897400
H                  0.41622100   -0.34583600    2.04832800
H                  0.66271300    1.07456800   -0.63679800
H                 -2.23272000    0.12800700    1.07038700
O                  0.77027700   -1.42907000    0.33501800
O                  2.18402600    0.17427600    1.12135000
H                  2.68091500   -0.49532300    1.60055000
O                  0.06051000    2.06379000    1.07815600
H                  0.95328500    2.41909000    1.13485600
O                 -1.85196400    1.18424700   -1.09631100
O                 -2.85027100   -0.88565500    1.14352700
H                 -2.82715000   -1.44499700    1.93504900
C                 -2.65307600    2.26550400   -0.88127200
O                 -2.99910300    2.90032600   -1.83354500
C                 -3.07654800    2.57403700    0.53280200
H                 -3.63873200    3.50387400    0.50632700
H                 -3.71770500    1.77477500    0.91139000
H                 -2.21051800    2.66480900    1.18781300

TS-AXPL7
C                 -1.29501600   -0.28693800   -0.58160000
C                 -0.66091300   -1.52823000   -0.30834100
C                  1.38180600   -0.49864900    0.29629600
C                  0.79866900    0.85555600   -0.14416800
C                 -0.70405700    0.87333000    0.15575300
H                 -1.97964300   -1.58459000    0.31813200
H                 -0.49052900   -2.23387500   -1.11508900
H                 -1.76318700   -0.08210200   -1.53870600
H                  1.96147800   -0.35171400    1.21142100
H                  0.95168300    0.96785500   -1.22338700
H                 -0.82722200    0.72860500    1.22933000
O                  0.37919300   -1.43015100    0.64374600
O                  2.17930500   -0.96398100   -0.75370900
H                  2.61510700   -1.77124200   -0.46375100
O                  1.45724000    1.87504500    0.56851200
H                  1.19501200    2.72001100    0.18998000
O                 -1.22151200    2.11626900   -0.28404700
O                 -2.79868000   -0.68032600    0.39795400
H                 -3.62144200   -0.80874000   -0.09619900
C                 -2.15589800    2.81911300    0.42578600
C                 -2.51500000    2.32923200    1.80483400
H                 -3.27907400    2.99447900    2.19716800
H                 -2.88425000    1.30264400    1.77229800
H                 -1.63866600    2.36142100    2.45661500
O                 -2.61454300    3.79741400   -0.08104100
