# Supplementary material for: Evans–Polanyi-like Formulations for Rapidly Predicting Key Depolymerization Barriers in Xylopyranoses: Toward the Faster Development of Kinetic Models for Hemicellulose Pyrolysis
Source: J Phys Chem A. 2025 May 14;129(21):4767–85. doi: 10.1021/acs.jpca.5c00675 (PMC12128103; doi:10.1021/acs.jpca.5c00675)
Supplement: Supplementary file 2 [file jp5c00675_si_002.zip › Optimized_Coordinates/4methoxy-5carboxy-xylose.txt]

4methoxy-5carboxy-xylose
C                 -1.35669900   -0.79061400   -0.41907000
C                 -0.52005600   -1.91939600    0.21856000
C                  1.46303600   -0.55005400    0.26094400
C                  0.72188800    0.64017600   -0.32410000
C                 -0.75283200    0.53468500    0.02533500
H                 -0.64335500   -1.88548800    1.30779900
H                 -1.29497000   -0.86683200   -1.51409800
H                  1.43186900   -0.50684500    1.35986300
H                  0.84435400    0.60913000   -1.41555300
H                 -0.85840400    0.60251500    1.11881000
O                  0.83561300   -1.76258400   -0.16280000
O                  2.75139200   -0.55714400   -0.22206000
H                  3.27902200   -1.18140200    0.28371100
O                  1.27689800    1.80939800    0.22137200
H                  0.71652800    2.54413800   -0.05072100
O                 -1.40032000    1.62661200   -0.58913600
H                 -2.32942000    1.59033600   -0.33816300
O                 -2.69298200   -0.78377500    0.01097100
C                 -3.63365600   -1.33347800   -0.90221500
H                 -3.44960600   -2.39423600   -1.07740000
H                 -4.61290300   -1.21541800   -0.44201400
H                 -3.60852500   -0.78477700   -1.85020800
C                 -0.96615300   -3.30023100   -0.25497000
O                 -1.96509100   -3.82076100    0.14454200
O                 -0.18309400   -3.86144700   -1.17910400
H                  0.60202300   -3.30489100   -1.30034000

TS-DGLA
C                 -1.26231000   -0.87135300   -0.37474400
C                 -0.48285500   -2.02253800    0.25720800
C                  1.74981100   -0.15856700    0.00193900
C                  0.65101900    0.82095600   -0.38457600
C                 -0.71532900    0.44910700    0.17417400
H                 -0.84176300   -2.12205500    1.29004500
H                 -1.17503100   -0.88944000   -1.46855100
H                  2.17662400    0.01498600    0.99563200
H                  0.59699400    0.84643800   -1.48026800
H                 -0.64487200    0.37697100    1.27017700
O                  0.91040600   -1.76118600    0.28961700
O                  2.44589200   -0.74624800   -0.90580500
H                  1.69151900   -1.68926100   -0.64584300
O                  1.06923600    2.06205600    0.13378700
H                  0.33125600    2.67453700    0.03213600
O                 -1.56290000    1.51894000   -0.18483400
H                 -2.44573200    1.30368800    0.13634800
O                 -2.61279200   -0.95783000    0.02149300
C                 -3.55135300   -1.10897800   -1.03862900
H                 -3.37385800   -2.03959800   -1.57844700
H                 -4.53545200   -1.13429500   -0.57361100
H                 -3.49545200   -0.25743900   -1.72537600
C                 -0.72284900   -3.36979500   -0.42545100
O                 -1.66086300   -3.59998700   -1.12726800
O                  0.20298900   -4.29754700   -0.15295400
H                  0.91222100   -3.90394700    0.37375600

TS-FFL2
C                  1.58980200   -0.91951100    0.25612500
C                  0.73804200    0.17699000   -0.29804200
C                 -0.59380600    0.50362100    0.30405200
C                 -1.65808800   -0.48271000   -0.18728400
C                 -1.02962300   -1.88368600   -0.02372700
O                  2.72719000   -1.03638300   -0.17473200
O                  1.64700300    1.54632000    0.21154400
O                 -0.90215700    1.83544200   -0.06439200
O                 -2.79751700   -0.15622800    0.56184400
O                  0.20020800   -1.84037800   -0.66749400
H                  1.28094000   -1.32732200    1.23182100
H                  0.83919200    0.30566800   -1.37032400
H                 -0.53590900    0.41774000    1.39713000
H                 -1.83131500   -0.30073500   -1.25863000
H                 -0.95767200   -2.11207000    1.05334800
H                  2.54380900    1.40401600   -0.13584800
H                  1.23465100    2.35545300   -0.13150000
H                 -1.80499000    2.00694700    0.22901800
C                 -4.05603800   -0.38247500   -0.06554300
H                 -4.28134700   -1.44596000   -0.12098700
H                 -4.79743000    0.12479700    0.54993800
H                 -4.06254400    0.05375200   -1.07111200
C                 -1.88138800   -2.99891100   -0.64999500
O                 -1.26439000   -3.63103100   -1.63938200
O                 -2.99133400   -3.27157600   -0.28415700
H                 -0.37717800   -3.21824300   -1.69930800

TS-AXPL1
C                  1.44292200   -0.13543100    0.31341300
C                  1.14219200   -1.51069400   -0.32428800
C                 -1.07820800   -0.82401200   -0.70909600
C                 -0.90435800    0.46203000   -0.11804900
C                  0.51887100    0.95027100   -0.22298500
H                  1.91748600   -1.72911600   -1.06398800
H                  1.29033600   -0.21158500    1.39515200
H                 -2.04282900   -1.13996200   -1.09102800
H                 -1.09467900   -0.07923800    1.00508800
H                  0.78058500    1.16230900   -1.27031800
O                 -0.09301900   -1.60064500   -1.05258700
O                 -1.18368100   -1.40745700    1.38367300
H                 -1.52296900   -1.97807900    2.08189100
O                 -1.89638200    1.36978800   -0.50840900
H                 -1.96855400    2.03120800    0.18496700
O                  0.63606100    2.12138700    0.55077500
H                  1.55149000    2.41391600    0.49388300
O                  2.75238000    0.29851600    0.02689700
C                  3.76904700   -0.31883000    0.79981900
H                  4.69228400    0.21366900    0.57788700
H                  3.54198500   -0.25121900    1.86753100
H                  3.88639800   -1.37539200    0.54083500
C                  1.17144500   -2.63931700    0.70581300
O                  0.47314200   -3.70713100    0.32125600
O                  1.85794200   -2.59851200    1.68745100
H                  0.56390000   -4.37253200    1.01646400

TS-AXPL2
C                 -1.46699600   -1.02939800   -0.69401900
C                 -0.65574400   -2.17278500   -0.04887000
C                  1.33228300   -0.80941800   -0.09122500
C                  0.53591100    0.39190100   -0.27402700
C                 -0.95657600    0.28254200   -0.10166000
H                 -0.77587100   -2.13755800    1.04102500
H                 -1.29024200   -1.03872100   -1.77946900
H                  1.46215900    0.19070900    1.32365000
H                  0.85018800    1.15375900   -0.98807600
H                 -1.19225900    0.25246900    0.96942200
O                  0.68819600   -2.04102600   -0.43688900
O                  2.51794700   -0.74770300   -0.82923600
H                  3.19766700   -1.21494000   -0.34006000
O                  1.05185200    1.16311400    1.17629100
H                  1.75692800    1.80910100    1.01022300
O                 -1.56190700    1.39730900   -0.70714200
H                 -2.51319400    1.28864200   -0.59831100
O                 -2.83997200   -1.06027700   -0.40610400
C                 -3.66101200   -1.62110900   -1.42115300
H                 -3.41570900   -2.66798300   -1.60555000
H                 -4.68502100   -1.55868100   -1.05777900
H                 -3.56630800   -1.04451400   -2.34813100
C                 -1.13050200   -3.54318400   -0.52548500
O                 -2.12299100   -4.06310200   -0.10759600
O                 -0.37472200   -4.09491400   -1.47783800
H                  0.41279800   -3.53832900   -1.59657500

TS-AXPL3
C                 -1.37311600   -1.12736400   -0.94490700
C                 -0.51856100   -2.25713100   -0.33589900
C                  1.44261100   -0.95034500   -0.12971100
C                  0.67170800    0.31237300   -0.47990000
C                 -0.73672300    0.20591200   -0.65776100
H                 -0.62543800   -2.24170700    0.75479600
H                 -1.42692100   -1.26810300   -2.03662100
H                  1.44111900   -1.10102400    0.95673500
H                  1.24418400    1.06297100   -1.01906500
H                 -0.48669400    0.72777200    0.73214600
O                  0.83573400   -2.08203600   -0.73009000
O                  2.72201000   -0.82006900   -0.63435200
H                  3.24240500   -1.58200400   -0.36203900
O                  0.58181800    1.09005800    1.11701800
H                  0.69739500    2.05112900    1.08236300
O                 -1.28789100    1.24921100   -1.43325400
H                 -2.18012100    1.39743400   -1.10821900
O                 -2.67965200   -1.11390000   -0.41073700
C                 -3.68416800   -1.66150400   -1.25039900
H                 -3.52664200   -2.72602600   -1.43351900
H                 -4.62832300   -1.53059200   -0.72412800
H                 -3.72403100   -1.12166500   -2.20349400
C                 -0.96082400   -3.62859900   -0.83422100
O                 -1.91997300   -4.19240900   -0.39943200
O                 -0.22240700   -4.13602800   -1.82769600
H                  0.54174300   -3.55996000   -1.97760500


TS-AXPL4
C                 -1.67077100   -1.47412200    0.09002700
C                 -0.60256300   -2.51806600    0.41641800
C                  0.90001800   -0.81439700    1.22938000
C                  0.36787500    0.02109400    0.09784700
C                 -0.99850300   -0.17894500   -0.34408800
H                 -1.10704900   -3.39566300    0.82773500
H                 -2.31982700   -1.86989700   -0.69960400
H                  0.82081900   -0.28055700    2.18136600
H                  0.35401000   -0.34050900   -1.46763800
H                 -1.64718000    0.69209800   -0.38042500
O                  0.26360900   -2.06654000    1.42158900
O                  2.27935700   -1.07109300    0.96868700
H                  2.71587000   -1.26889200    1.80391900
O                  0.69996800    1.38321800    0.30496900
H                  1.53388100    1.55646400   -0.13521400
O                 -0.65099300   -0.33847100   -1.97289600
H                 -0.87476300   -1.20939200   -2.35263400
O                 -2.40015900   -1.24833900    1.26799600
C                 -3.68942100   -0.70970500    1.05041600
H                 -4.29073600   -1.38067200    0.42666500
H                 -4.15652200   -0.61154200    2.02825600
H                 -3.64746500    0.27724200    0.57834100
C                  0.10792000   -2.98644300   -0.86398600
O                 -0.53711200   -3.27928800   -1.84124100
O                  1.42424400   -3.06843100   -0.84613100
H                  1.81233600   -2.60051300   -0.08002000

TS-AXPL5
C                 -1.30149700   -0.97355800   -0.19362900
C                 -0.38795900   -2.10385600    0.29275500
C                  1.35820100   -0.52051300    0.61113000
C                  0.76423100    0.49264800   -0.35845300
C                 -0.73638300    0.35550800   -0.28322700
H                 -0.63403900   -2.32584300    1.33908400
H                 -1.48770200   -0.42485400   -1.69947300
H                  0.98229900   -0.36676900    1.63323600
H                  1.13884600    0.19174400   -1.34654900
H                 -1.22667600    1.15734700    0.26316700
O                  1.00260200   -1.80729500    0.16244400
O                  2.73590000   -0.38112900    0.54058400
H                  3.15324000   -0.97407900    1.17283800
O                  1.12273300    1.81487400   -0.05585700
H                  2.08340900    1.84966400    0.01208600
O                 -1.35387900    0.68693500   -1.83803200
H                 -0.73758100    1.00745900   -2.51682900
O                 -2.51627900   -1.00304500    0.51224100
C                 -3.64500400   -1.41633100   -0.24360000
H                 -3.49177500   -2.41354100   -0.66089000
H                 -4.48910000   -1.43638000    0.44566500
H                 -3.85500200   -0.70241500   -1.04768900
C                 -0.65221300   -3.37090300   -0.51864700
O                 -1.64521700   -4.02076100   -0.37870400
O                  0.27808100   -3.67472200   -1.43294500
H                  1.02267900   -3.06571400   -1.32223400

TS-AXPL6
C                 -1.34604500   -0.56983600   -0.13038800
C                 -0.40656100   -1.64019600    0.41957100
C                  1.48881800   -0.24890900    0.14246900
C                  0.72834100    0.83099800   -0.60380100
C                 -0.76158600    0.71119800   -0.40469100
H                 -0.35932800   -1.56691500    1.51424800
H                 -2.18610300   -0.91883900   -0.72389500
H                  1.44079300   -0.06348000    1.22689500
H                  0.96286200    0.70897700   -1.67174300
H                 -1.46634400    0.82225300    1.00252200
O                  0.88668500   -1.52183400   -0.12016000
O                  2.78401400   -0.29369500   -0.32016100
H                  3.32268100   -0.81165400    0.28381700
O                  1.23360100    2.07212100   -0.14840500
H                  0.73637100    2.75836900   -0.60235900
O                 -1.41979500    1.49110500   -1.39275700
H                 -2.10035900    2.02006600   -0.97392900
O                 -2.23881500    0.00889400    1.23671100
C                 -2.55791300   -0.66840500    2.45984800
H                 -2.77986500   -1.70822400    2.21383000
H                 -1.72261500   -0.61615500    3.16179200
H                 -3.43741900   -0.19981300    2.90131000
C                 -0.93934600   -3.04012500    0.11241400
O                 -2.02443400   -3.38144600    0.48399300
O                 -0.12174500   -3.82732100   -0.57637400
H                  0.68568500   -3.32984900   -0.78409500

TS-AXPL7
C                 -0.91929500   -0.95579700   -0.56654200
C                 -0.02726100   -2.12057200   -0.29523600
C                  1.90891700   -0.74723200   -0.03306500
C                  1.21298400    0.40972800   -0.73936300
C                 -0.26365000    0.40243400   -0.35738500
H                 -1.18552200   -1.94391900    0.93315800
H                 -1.56485300   -0.99625600   -1.44875900
H                  1.74613800   -0.68338500    1.05550400
H                  1.33020300    0.25462200   -1.82003700
H                 -0.30277000    0.63076600    0.71410900
O                  1.36264700   -1.95442500   -0.51312300
O                  3.24921100   -0.71699600   -0.36004100
H                  3.70425000   -1.39790600    0.14323600
O                  1.79205900    1.61858200   -0.32248400
H                  1.30422200    2.33000400   -0.74962500
O                 -0.88935500    1.43612100   -1.09847900
H                 -1.65760000    1.75898700   -0.62167900
O                 -1.88248600   -1.16985100    0.62220900
C                 -3.27509800   -1.50346400    0.36583500
H                 -3.31770700   -2.28945300   -0.38512000
H                 -3.68344700   -1.83671700    1.31683400
H                 -3.77334700   -0.59122000    0.04455200
C                 -0.50384900   -3.37669700   -0.86138200
O                 -1.67935600   -3.61143900   -1.07122200
O                  0.43124200   -4.31254900   -1.09882900
H                  1.29998500   -3.90981500   -0.96228800
