# Supplementary material for: Evans–Polanyi-like Formulations for Rapidly Predicting Key Depolymerization Barriers in Xylopyranoses: Toward the Faster Development of Kinetic Models for Hemicellulose Pyrolysis
Source: J Phys Chem A. 2025 May 14;129(21):4767–85. doi: 10.1021/acs.jpca.5c00675 (PMC12128103; doi:10.1021/acs.jpca.5c00675)
Supplement: Supplementary file 2 [file jp5c00675_si_002.zip › Optimized_Coordinates/4methoxy-5methoxy-xylose.txt]

4methoxy-5methoxy-xylose
C                 -1.45954600   -0.67076100   -0.40668700
C                 -0.65831900   -1.83157600    0.17391600
C                  1.41031500   -0.67874600   -0.08819200
C                  0.72597800    0.56232900   -0.64075900
C                 -0.70128800    0.61551700   -0.12132200
H                 -0.57772200   -1.72165300    1.27139500
H                 -1.55025500   -0.82322300   -1.49085800
H                  1.50764900   -0.58879000    1.00640500
H                  0.71604400    0.47751200   -1.73552900
H                 -0.66487000    0.75431900    0.97010400
O                  0.63743100   -1.82973100   -0.39573600
O                  2.64066800   -0.81538500   -0.69961500
H                  3.08649200   -1.58018200   -0.32475700
O                  1.44402800    1.69554600   -0.21952200
H                  0.92516700    2.46751600   -0.46921300
O                 -1.32331200    1.73171700   -0.72198400
H                 -2.23043200    1.76056100   -0.39993100
O                 -2.72713800   -0.51996100    0.18876900
C                 -0.66172000   -4.15889000    0.43845900
H                 -1.28844800   -5.01463500    0.19593800
H                  0.34038000   -4.30829600    0.03264500
H                 -0.60441200   -4.04711600    1.52742300
O                 -1.27797800   -3.02298200   -0.14497600
C                 -3.76837300   -1.27037500   -0.41724000
H                 -3.58866900   -2.34238200   -0.32669900
H                 -4.68674700   -1.00188200    0.10283400
H                 -3.86225200   -1.00642000   -1.47658600

TS-acyclic-product
C                  1.37254800   -0.65679600    0.40961000
C                  0.89265800   -1.89654500   -0.33267800
C                 -1.65232000   -0.67244800    0.07322700
C                 -0.84066800    0.55664900    0.47126800
C                  0.57846600    0.55302900   -0.07551700
H                  1.23699000   -1.84707300   -1.37528200
H                  1.22692100   -0.79596400    1.49064000
H                 -2.17545800   -0.54918100   -0.88171200
H                 -0.79466700    0.57813000    1.56692500
H                  0.53790900    0.54295300   -1.17552300
O                 -0.52977300   -1.94640100   -0.35857400
O                 -2.16130700   -1.43126800    0.99109200
H                 -1.22180400   -2.18973300    0.57942300
O                 -1.55098500    1.66671900   -0.02914200
H                 -1.01086100    2.44730600    0.13791600
O                  1.16252500    1.75474900    0.37486900
H                  2.10890500    1.69159500    0.20103300
O                  2.72755900   -0.39518000    0.12141500
C                  1.20004700   -4.22208900   -0.44548900
H                  1.68533500   -5.01796300    0.11515500
H                  0.13703200   -4.44619000   -0.55638300
H                  1.66018200   -4.13831400   -1.43578300
O                  1.39398200   -3.02455400    0.29398500
C                  3.65720200   -1.01106600    1.00146700
H                  3.58230800   -2.09861300    0.95627400
H                  4.64713200   -0.69302600    0.67868200
H                  3.48604600   -0.67709300    2.03047000

TS-FFL2
C                  1.30443200   -1.06571600    0.47702200
C                  0.66472900    0.03200000   -0.29512800
C                 -0.62475600    0.64536300    0.14775300
C                 -1.74728300   -0.33555700   -0.19118000
C                 -1.25054900   -1.72691400    0.21123400
O                  2.47219100   -1.36161500    0.19076400
O                  1.84450200    1.33194100    0.12003100
O                 -0.77547400    1.88339000   -0.51357600
O                 -2.89264700    0.15614000    0.45350800
O                 -0.00518200   -1.89115900   -0.37843300
H                  0.91104300   -1.21548000    1.49778800
H                  0.88106000    0.01691700   -1.35708400
H                 -0.60647400    0.79163300    1.23570400
H                 -1.88825300   -0.35134600   -1.28220200
H                 -1.18500300   -1.80532000    1.31514800
H                  2.65908300    0.79826300    0.02512000
H                  1.82895700    2.05632400   -0.51864200
H                 -1.66316100    2.20273800   -0.31651300
C                 -1.77910500   -4.00117100    0.03120300
H                 -2.57262700   -4.64808500   -0.33855700
H                 -0.83575100   -4.24537400   -0.45987000
H                 -1.67096600   -4.14058500    1.11373300
O                 -2.16610900   -2.66931700   -0.26176700
C                 -4.12163400   -0.33277300   -0.06411900
H                 -4.21905900   -1.40635200    0.09946000
H                 -4.91233600    0.20147800    0.46021600
H                 -4.19253600   -0.12717700   -1.13821100

TS-AXPL1
C                  1.42415600   -0.20737200    0.44098100
C                  1.24562500   -1.49125000   -0.35469900
C                 -1.11558800   -1.09649500   -0.11220900
C                 -0.95689800    0.29561000    0.17573700
C                  0.42919400    0.84292000   -0.03519100
H                  1.53426600   -1.34139900   -1.40364700
H                  1.23845100   -0.42192500    1.50101600
H                 -2.10355600   -1.49877600   -0.29455600
H                 -1.11162500   -0.04071600    1.40848400
H                  0.60999600    1.06510700   -1.09810800
O                 -0.14703800   -1.92152200   -0.40120200
O                 -1.33497000   -1.22977100    1.97405600
H                 -1.46252400   -1.74255000    2.78086400
O                 -2.00829500    1.08071600   -0.32102000
H                 -2.19384100    1.76268600    0.32928400
O                  0.55591500    2.02407500    0.72525700
H                  1.45475000    2.34617800    0.60082500
O                  2.71695000    0.31008800    0.23398700
C                  2.04456500   -3.68536000   -0.55197500
H                  2.71914200   -4.35862200   -0.02820600
H                  1.05902900   -4.14611300   -0.63927000
H                  2.44295100   -3.47007000   -1.54929600
O                  1.97651400   -2.49551200    0.22194300
C                  3.67753600   -0.08600100    1.20224200
H                  3.82010200   -1.16817800    1.19734700
H                  4.60900600    0.41098600    0.93574100
H                  3.36635200    0.23578100    2.20163200

TS-AXPL2
C                 -1.53042300   -0.53193000   -0.21919900
C                 -0.76666800   -1.66696200    0.45934600
C                  1.31017400   -0.70362900   -0.15968600
C                  0.69794000    0.58387100   -0.41702400
C                 -0.74550200    0.76117600   -0.01748400
H                 -0.58328600   -1.42692700    1.52350200
H                 -1.60702200   -0.77026500   -1.28916800
H                  1.79016100    0.36011000    1.03270700
H                  1.01905100    1.20234700   -1.25466800
H                 -0.78676200    0.98739800    1.05518400
O                  0.45707500   -1.83635400   -0.20464100
O                  2.39097700   -0.93747500   -1.01635600
H                  3.01021000   -1.51080200   -0.56061000
O                  1.57375900    1.41705800    0.85158100
H                  2.35721800    1.86722600    0.49900200
O                 -1.29472200    1.82380200   -0.75972400
H                 -2.22530300    1.87511400   -0.51543500
O                 -2.79978200   -0.27643200    0.33325300
C                 -0.89420600   -3.94120700    0.99562000
H                 -1.59755900   -4.76876600    0.92537200
H                  0.04535900   -4.20996900    0.50989300
H                 -0.70694500   -3.71091600    2.05089300
O                 -1.49910900   -2.83542000    0.34693500
C                 -3.86038800   -1.04382500   -0.21551200
H                 -4.77586900   -0.68295500    0.25119400
H                 -3.92167300   -0.88969000   -1.29880000
H                 -3.72799600   -2.10578300   -0.00770500

TS-AXPL3
C                 -1.37393800   -0.70975000   -0.22755200
C                 -0.43473300   -1.71361200    0.42925200
C                  1.51996500   -0.45721600    0.07742900
C                  0.68836800    0.76110500   -0.30541600
C                 -0.72609600    0.64611700   -0.26485600
H                 -0.30937600   -1.46961700    1.49971600
H                 -1.57991800   -1.05950300   -1.25059700
H                  1.74188400   -0.42986600    1.15242300
H                  1.16892400    1.45126300   -0.99277700
H                 -0.30614500    1.32228600    0.97448200
O                  0.82934100   -1.64993000   -0.21640300
O                  2.67709600   -0.42240900   -0.68709300
H                  3.15116700   -1.24781600   -0.54650700
O                  0.81067000    1.73774700    1.21480400
H                  0.91766300    2.68689700    1.05838100
O                 -1.40936700    1.57488300   -1.07614800
H                 -2.26754400    1.71765400   -0.66711800
O                 -2.59293100   -0.57812100    0.48066800
C                 -0.21210300   -3.97885100    0.97838300
H                 -0.75250000   -4.91477500    0.85186900
H                  0.79658700   -4.07959000    0.57269600
H                 -0.15602900   -3.73274200    2.04500800
O                 -0.94211000   -2.98706800    0.27730300
C                 -3.61265700   -1.47476700    0.07550000
H                 -4.49911900   -1.21820000    0.65434200
H                 -3.83191300   -1.35215600   -0.99156000
H                 -3.33460700   -2.51312900    0.26613200

TS-AXPL4
C                  1.84265900   -0.25856600    0.36208000
C                  1.13339700   -1.58855100    0.13850900
C                 -1.05580900   -0.75824600    0.24463300
C                 -0.56492200    0.66100000    0.20235200
C                  0.84499900    0.89167400    0.22666100
H                  0.93247300   -1.72258000   -0.93925100
H                  2.28432900   -0.30325200    1.36495900
H                 -1.25647500   -1.13270600   -0.77402800
H                 -0.25858300    1.25377100    1.50800300
H                  1.20617800    1.73116100   -0.35789700
O                 -0.08305600   -1.59214000    0.85299300
O                 -2.22036300   -0.80742600    1.00632900
H                 -2.61289900   -1.68067400    0.91225100
O                 -1.29904500    1.48970800   -0.66661900
H                 -2.09141700    1.77244500   -0.20478100
O                  0.80146100    1.74758200    1.81420800
H                  1.27120100    1.34175300    2.55776700
O                  2.84376000   -0.13741600   -0.61353100
C                  1.48073700   -3.89348300    0.30774000
H                  2.22632600   -4.59051400    0.68438100
H                  0.51865700   -4.08856700    0.78647900
H                  1.38450400   -4.01736300   -0.77699700
O                  1.94521900   -2.59227000    0.61911900
C                  3.87657400    0.75234300   -0.24517500
H                  4.57600800    0.79320000   -1.07788400
H                  3.49215300    1.76032900   -0.04949300
H                  4.39601300    0.38913200    0.64905700

TS-AXPL5
C                  1.51576400   -0.49238700   -0.22496000
C                  0.82460200   -1.82662700   -0.09326700
C                 -1.25547000   -0.75237400   -0.24736600
C                 -0.73409700    0.63147300    0.11779700
C                  0.71784600    0.70090600   -0.29963700
H                  0.74136300   -2.29997500   -1.08969000
H                  1.87651600    0.38417000    0.98316400
H                 -1.18225800   -0.92251300   -1.33368500
H                 -0.83513200    0.69277000    1.20857500
H                  0.92583800    1.41688100   -1.08885700
O                 -0.49276100   -1.70018000    0.44599600
O                 -2.57699700   -0.80618300    0.18399800
H                 -2.92999700   -1.68331700    0.00796100
O                 -1.44164100    1.66318900   -0.52343900
H                 -2.37767200    1.52766200   -0.33997800
O                  1.58425900    1.51378400    0.98925500
H                  1.08022900    1.87864600    1.73333300
O                  2.55409900   -0.54239800   -1.17178500
C                  1.09531200   -4.00042500    0.73706100
H                  1.79058500   -4.57160200    1.34934600
H                  0.08990100   -4.07595800    1.15785200
H                  1.09490100   -4.40457300   -0.28230400
O                  1.55017400   -2.65953300    0.74369100
C                  3.83609500   -0.76053400   -0.60803900
H                  3.84796800   -1.67238900   -0.00535400
H                  4.53474700   -0.85733000   -1.43935900
H                  4.13264300    0.08916200    0.01710300

TS-AXPL6
C                 -1.35288500   -0.91990300   -0.34087900
C                 -0.43252000   -2.08600900   -0.03924100
C                  1.34598100   -0.62456100    0.45054600
C                  0.62131700    0.63278700   -0.00148700
C                 -0.86376600    0.37949000   -0.09903400
H                 -0.50524000   -2.36625500    1.02619200
H                 -2.18515400   -1.11695800   -1.00616300
H                  1.12560300   -0.80938900    1.51556000
H                  1.00809500    0.89631400   -0.99538700
H                 -1.49941400    0.08312900    1.13352400
O                  0.90661900   -1.73670000   -0.31501700
O                  2.69846500   -0.45690900    0.22946600
H                  3.16363400   -1.22834100    0.56494000
O                  0.91591000    1.65702500    0.92435000
H                  0.41806700    2.43348300    0.65135300
O                 -1.50324300    1.47394700   -0.71565000
H                 -2.36888500    1.59184200   -0.31658900
O                 -2.38402200   -0.79026900    1.25384600
C                 -0.05151100   -4.31873000   -0.62274200
H                 -0.50719000   -5.09859700   -1.22889200
H                  0.98877100   -4.17663100   -0.91962100
H                 -0.09512300   -4.60622400    0.43465400
O                 -0.80701200   -3.13995600   -0.84650400
C                 -2.95953500   -1.64699600    2.22205000
H                 -3.09044800   -1.09467300    3.15599600
H                 -3.93821200   -1.99690400    1.88453800
H                 -2.31691000   -2.51342600    2.42044600

TS-AXPL7
C                 -1.07708300   -0.39308000   -0.85432000
C                 -0.59916900   -1.66413200   -0.37206900
C                  1.49322500   -0.62739400   -0.04956300
C                  0.94633400    0.80813300   -0.08553300
C                 -0.58219400    0.75790000   -0.02674000
H                 -2.15679400   -1.43003900    0.12775000
H                 -1.26335300   -0.21400500   -1.91196600
H                  2.34795900   -0.68553800    0.62796700
H                  1.25752600    1.26866900   -1.02827900
H                 -0.83047700    0.54593500    1.01881600
O                  0.53408100   -1.53834100    0.46539200
O                  1.83663800   -0.94408100   -1.37295900
H                  1.67199500   -1.88422500   -1.51095400
O                  1.44932200    1.52741900    1.01880500
H                  1.08847300    2.41826700    0.97565900
O                 -1.08899600    2.01620300   -0.41774300
H                 -2.01566100    2.05910500   -0.16393800
O                 -2.71627000   -0.57841800   -0.29324000
C                 -0.65249700   -3.94366000   -0.92241900
H                 -1.70447700   -4.05347600   -0.63582900
H                 -0.42238600   -4.61873100   -1.74665300
H                 -0.02440700   -4.18793100   -0.06100600
O                 -0.39720000   -2.62635800   -1.37553600
C                 -3.63642100   -1.01244500   -1.30143500
H                 -4.56932200   -1.30195900   -0.81999200
H                 -3.82003600   -0.18288200   -1.98273500
H                 -3.21478900   -1.86059500   -1.85003200
