# Supplementary material for: Evans–Polanyi-like Formulations for Rapidly Predicting Key Depolymerization Barriers in Xylopyranoses: Toward the Faster Development of Kinetic Models for Hemicellulose Pyrolysis
Source: J Phys Chem A. 2025 May 14;129(21):4767–85. doi: 10.1021/acs.jpca.5c00675 (PMC12128103; doi:10.1021/acs.jpca.5c00675)
Supplement: Supplementary file 2 [file jp5c00675_si_002.zip › Optimized_Coordinates/4methoxy-5oacetyl-xylose.txt]

4methoxy-5oacetyl-xylose
C                 -1.39749800    0.12310400   -0.61279400
C                 -0.72080700   -1.20457700   -0.29005900
C                  1.44607800   -0.22981300   -0.22767600
C                  0.89107200    1.16298400   -0.48633900
C                 -0.55033700    1.23087300   -0.00780500
H                 -0.70893200   -1.35265900    0.80012500
H                 -1.44133400    0.23321100   -1.70443800
H                  1.51000500   -0.40670300    0.85899000
H                  0.92616100    1.33827400   -1.56980800
H                 -0.55716400    1.10839400    1.08636200
O                  0.58722400   -1.21122700   -0.80624800
O                  2.67635600   -0.33300800   -0.83828400
H                  3.06435900   -1.18640500   -0.62538200
O                  1.68493700    2.08887100    0.21149300
H                  1.25782100    2.94824100    0.12983400
O                 -1.04195800    2.50826400   -0.34796900
H                 -1.95363600    2.55860700   -0.04179300
O                 -2.67627600    0.23033600   -0.03769200
C                 -1.24513600   -3.53911100   -0.59719600
O                 -1.84091100   -4.36205500   -1.22003900
C                 -0.31979300   -3.84993400    0.55255000
H                 -0.19430400   -4.92832100    0.59257500
H                  0.64466000   -3.35968600    0.42303000
H                 -0.76299700   -3.50813400    1.49083700
O                 -1.43839200   -2.22431700   -0.92372400
C                 -3.74858700   -0.20091700   -0.86700200
H                 -4.66438400   -0.00737200   -0.31117100
H                 -3.76213600    0.37358600   -1.79930800
H                 -3.67244200   -1.26421900   -1.09804400

TS-acyclic-product
C                  1.44347800    0.02231800    0.60617000
C                  0.69200700   -1.12586500   -0.05551400
C                 -1.49756000    0.68540500    0.34410700
C                 -0.41824400    1.73862300    0.55236600
C                  0.94548600    1.33700300    0.00717900
H                  1.04331700   -1.22223000   -1.08780000
H                  1.26413800    0.00549100    1.69058900
H                 -2.06523700    0.81012400   -0.58424200
H                 -0.32591800    1.89835100    1.63346900
H                  0.87025100    1.23239100   -1.08608000
O                 -0.69281100   -0.88932900   -0.06524800
O                 -2.03908100    0.10439800    1.36051900
H                 -1.37766800   -0.85790300    0.94474700
O                 -0.87960000    2.89917300   -0.09958000
H                 -0.18114700    3.56029900   -0.03421800
O                  1.80653600    2.40282100    0.33232000
H                  2.70776600    2.09788400    0.17315900
O                  2.82018700   -0.06563100    0.32515300
C                  0.73890600   -3.53740300    0.14412900
O                  0.97865200   -4.48587600    0.82421900
C                  0.21783600   -3.60759700   -1.26855600
H                 -0.05939600   -4.63918200   -1.46675600
H                 -0.63727300   -2.94651300   -1.40975300
H                  1.00422300   -3.31208000   -1.96736200
O                  0.97367600   -2.29475900    0.67594300
C                  3.59321800   -0.74164900    1.31142100
H                  3.26970400   -1.77716500    1.42715100
H                  4.62539300   -0.71220700    0.96737100
H                  3.51530400   -0.22478300    2.27339300

TS-FFL2
C                  1.61382400   -0.66616200    0.19166300
C                  0.98261400    0.53204400   -0.43725300
C                 -0.25880300    1.14668900    0.13713800
C                 -1.46429900    0.30937500   -0.27778900
C                 -1.06507000   -1.15034900   -0.03982600
O                  2.71826500   -1.01356400   -0.20730700
O                  2.15162100    1.73890900   -0.00236800
O                 -0.33317300    2.47490700   -0.34518600
O                 -2.54719900    0.81999500    0.45250100
O                  0.11141600   -1.36492600   -0.69835000
H                  1.24183600   -0.93494500    1.19485600
H                  1.10659600    0.57846100   -1.51347900
H                 -0.19526700    1.14643600    1.23357600
H                 -1.62854000    0.42315200   -1.35927100
H                 -0.99656300   -1.34234200    1.04743800
H                  2.99728100    1.36381200   -0.30450500
H                  1.94171700    2.57745500   -0.44171400
H                 -1.19600200    2.82351200   -0.09287600
C                 -2.10767800   -3.29685600   -0.46366800
O                 -2.99133600   -3.91486400   -0.98089400
C                 -0.98577900   -3.92256000    0.32445600
H                 -1.12239800   -5.00017600    0.30409500
H                 -0.02405200   -3.63986200   -0.10363000
H                 -1.01080600   -3.57354000    1.35966900
O                 -2.12598400   -1.93997500   -0.57266100
C                 -3.83062300    0.52029900   -0.08497100
H                 -4.04736400   -0.54610000   -0.02589800
H                 -4.55013200    1.08359000    0.50669300
H                 -3.88881900    0.83798800   -1.13165200

TS-AXPL1
C                  1.41426400   -0.26144500    1.12548400
C                  1.21127500   -1.33122000    0.04117700
C                 -1.13194300   -0.93054800    0.21055400
C                 -1.00148700    0.18061800    1.11639500
C                  0.35367200    0.82847500    1.06624500
H                  1.88772100   -1.14037100   -0.79268500
H                  1.33773000   -0.74891000    2.10646200
H                 -2.07123500   -1.08379600   -0.30627000
H                 -1.16030300   -1.07646600    1.97963600
H                  0.48423200    1.41451400    0.14111900
O                 -0.08528300   -1.38078400   -0.52612300
O                 -1.36515900   -2.12766000    1.52569600
H                 -0.66973400   -2.79881700    1.62823300
O                 -2.07717500    1.08556100    1.00029600
H                 -2.25760200    1.42937300    1.87736700
O                  0.49107900    1.68030900    2.18547400
H                  1.33780700    2.13028700    2.10398200
O                  2.67286800    0.35295600    0.98754900
C                  3.75705100   -0.44896700    1.41788700
H                  3.88556600   -1.33111800    0.78062100
H                  4.65146100    0.16827800    1.35718800
H                  3.60811700   -0.78217700    2.45031300
O                  1.47407900   -2.58777100    0.63807200
C                  1.60986300   -3.71529300   -0.13785100
C                  1.86871600   -3.52429200   -1.60914200
H                  2.79637700   -2.96760400   -1.76183200
H                  1.95986700   -4.50860400   -2.05960400
H                  1.05287700   -2.97283700   -2.07817400
O                  1.54535200   -4.77148000    0.40921900

TS-AXPL2
C                 -1.51377300    0.09289900   -0.10190600
C                 -0.73621200   -1.14995000    0.32320900
C                  1.33832200   -0.06341600    0.02099500
C                  0.70160200    1.24406100    0.01154600
C                 -0.75246600    1.31357800    0.40852600
H                 -0.60081200   -1.15101300    1.41580300
H                 -1.56508000    0.10207500   -1.19903500
H                  1.79382700    0.82105600    1.46180000
H                  1.01081500    2.00853900   -0.70233100
H                 -0.81817900    1.28551600    1.50365900
O                  0.49328500   -1.16053100   -0.32998500
O                  2.43800000   -0.08288400   -0.84281900
H                  3.07494900   -0.71381600   -0.50281700
O                  1.52934700    1.84759700    1.39995000
H                  2.30377400    2.37322500    1.14295500
O                 -1.30062200    2.51263400   -0.08037700
H                 -2.23447500    2.50717100    0.15699500
O                 -2.79405900    0.18783000    0.47006600
C                 -1.12127600   -3.52456500    0.34666900
O                 -1.71585300   -4.45663300   -0.10176100
C                 -0.04718400   -3.63029200    1.40041400
H                  0.18508900   -4.68371600    1.52987500
H                  0.84313800   -3.07081900    1.11445800
H                 -0.41995000   -3.22947000    2.34617400
O                 -1.46040700   -2.27602700   -0.09320200
C                 -3.84054900   -0.40911000   -0.28675400
H                 -3.70450300   -1.48728400   -0.37361800
H                 -4.76527000   -0.19231400    0.24536100
H                 -3.88545200    0.03457100   -1.28726300

TS-AXPL3
C                 -1.50473500   -0.00466800   -0.13519800
C                 -0.68389100   -1.21740500    0.28082900
C                  1.36968100   -0.09290300    0.40665400
C                  0.64153700    1.24599500    0.36046500
C                 -0.77767600    1.24591500    0.27373500
H                 -0.65440700   -1.27967500    1.37795500
H                 -1.62998100   -0.03474600   -1.22762600
H                  1.53045300   -0.39355000    1.45110100
H                  1.21846000    2.06271800   -0.06370600
H                 -0.42192300    1.50114700    1.68940500
O                  0.62195300   -1.10354500   -0.24229700
O                  2.56380700    0.06639400   -0.27531800
H                  2.98116300   -0.79630400   -0.36385300
O                  0.69465000    1.71542300    2.09788100
H                  0.89313100    2.65106400    2.24912400
O                 -1.32447700    2.42075700   -0.27896800
H                 -2.19808600    2.52975900    0.10704800
O                 -2.77214200    0.00283300    0.49106600
C                 -0.92856900   -3.61017900    0.16149300
O                 -1.40326100   -4.54729500   -0.40171000
C                 -0.00439200   -3.71672700    1.34956000
H                  0.24209000   -4.76653700    1.48154900
H                  0.90270100   -3.13199800    1.19720100
H                 -0.50691400   -3.35215500    2.24838800
O                 -1.26787700   -2.35930900   -0.27444300
C                 -3.81050200   -0.60473800   -0.26324700
H                 -4.72461700   -0.48151000    0.31560700
H                 -3.92574700   -0.10269600   -1.23023500
H                 -3.62153400   -1.66685400   -0.43104300

TS-AXPL4
C                  1.50416500    0.48291900   -0.02688700
C                  1.09578000   -0.96921700   -0.26777600
C                 -1.15417600   -0.54722700   -0.75096900
C                 -0.83064700    0.89958000   -1.00004800
C                  0.50617400    1.36351100   -0.76359800
H                  1.20141800   -1.21489100   -1.33408200
H                  1.44919400    0.63253500    1.05861700
H                 -1.10889300   -1.11209200   -1.69940100
H                 -0.89801300    1.89873600    0.13091600
H                  0.96191200    2.01011400   -1.50627100
O                 -0.22686600   -1.13668400    0.15964900
O                 -2.42443100   -0.64652600   -0.19778100
H                 -2.69235000   -1.57074500   -0.19424600
O                 -1.40752900    1.37445200   -2.19715000
H                 -2.29199000    1.68843300   -1.99893000
O                  0.00013400    2.62669400    0.35834300
H                  0.38046800    2.65374000    1.24978300
O                  2.78463000    0.77218800   -0.51703400
C                  1.96845000   -3.13159000    0.34407800
O                  2.63613600   -3.77135900    1.09588200
C                  1.19574200   -3.71280100   -0.81303100
H                  1.25470800   -4.79511000   -0.73984400
H                  0.15600400   -3.38662400   -0.79139800
H                  1.64151900   -3.39404700   -1.75814100
O                  1.92450100   -1.77515600    0.52131300
C                  3.84087800    0.60905100    0.41911600
H                  4.75010200    0.92571900   -0.08826800
H                  3.67700500    1.24906800    1.29348900
H                  3.93739900   -0.42835500    0.74260400

TS-AXPL5
C                  1.56009300   -0.02834500   -0.44979800
C                  0.85586400   -1.27594100    0.01390700
C                 -1.21234700   -0.32699800   -0.55895100
C                 -0.70199900    1.10789500   -0.55460100
C                  0.76410200    1.07767300   -0.92338300
H                  0.87731800   -2.02135500   -0.79425100
H                  1.86679300    1.22468600    0.45022400
H                 -1.08563600   -0.78730900   -1.55182800
H                 -0.84059700    1.45132800    0.47867100
H                  0.98709300    1.49739700   -1.90033500
O                 -0.48826900   -1.04886800    0.40710300
O                 -2.54911900   -0.27290200   -0.18967500
H                 -2.91510100   -1.16201500   -0.16998000
O                 -1.38489500    1.92864100   -1.46692700
H                 -2.32683700    1.85175300   -1.27912300
O                  1.55554600    2.25088200    0.04717400
H                  1.01104400    2.83476200    0.59931800
O                  2.64075800   -0.35504100   -1.28897800
C                  1.33955100   -3.07405800    1.55504300
O                  1.87788700   -3.42924100    2.56018200
C                  0.48758000   -3.98330800    0.70125900
H                  0.36044100   -4.91703400    1.24220000
H                 -0.48121400   -3.53117600    0.49155700
H                  0.99071300   -4.18531700   -0.24702900
O                  1.52900800   -1.78991400    1.14242100
C                  3.90312100   -0.32724300   -0.64123900
H                  3.90760400   -0.97636100    0.23836700
H                  4.63741000   -0.68087500   -1.36504100
H                  4.15824100    0.69349500   -0.33644900

TS-AXPL6
C                 -1.48281300   -0.42759900    0.09128500
C                 -0.62695600   -1.67677000    0.02119200
C                  1.26165600   -0.51125800    0.79623200
C                  0.59885600    0.85599800    0.75365600
C                 -0.90238200    0.72174700    0.66254900
H                 -0.70545600   -2.23142500    0.96581300
H                 -2.34560600   -0.38704700   -0.56270400
H                  1.07896100   -0.97661600    1.77968200
H                  0.96731300    1.37156200   -0.14354300
H                 -1.51331200    0.12768900    1.79647500
O                  0.71583500   -1.34990600   -0.22017800
O                  2.60634500   -0.35335200    0.54234200
H                  3.05313100   -1.19599500    0.66115600
O                  0.99113600    1.55251500    1.91602600
H                  0.55804800    2.41110400    1.89160500
O                 -1.48444500    1.97747100    0.40865300
H                 -2.33385600    2.02497300    0.85481400
O                 -2.44172100   -0.70556100    1.71000900
C                 -0.69820300   -3.73763200   -1.22244000
O                 -1.03835000   -4.29968300   -2.21515900
C                  0.10624400   -4.37593700   -0.11729300
H                  0.39684800   -5.36741300   -0.45299500
H                  0.98895600   -3.78166100    0.11686500
H                 -0.50299800   -4.46941300    0.78507200
O                 -1.09695800   -2.43706700   -1.05293300
C                 -3.07171800   -1.75274800    2.42529900
H                 -3.15784000   -1.46597000    3.47615000
H                 -4.07391200   -1.93251000    2.02940200
H                 -2.49012200   -2.68167100    2.36840600

TS-AXPL7
C                 -1.24428500    0.01581200   -0.85480100
C                 -0.61657100   -1.24896500   -0.52398800
C                  1.36554800    0.00575300   -0.17516400
C                  0.64767500    1.34673900    0.02583500
C                 -0.86014800    1.10071800    0.11356900
H                 -2.29743100   -1.21784600   -0.01880400
H                 -1.40378700    0.31508500   -1.89060100
H                  2.25940400   -0.04201500    0.45064800
H                  0.85632500    1.97751400   -0.84393300
H                 -1.04472000    0.72690000    1.12661900
O                  0.55604400   -1.08807900    0.24250000
O                  1.65179200   -0.05996500   -1.54281800
H                  1.81783200   -0.97703800   -1.78702800
O                  1.11178500    1.94967400    1.21236400
H                  0.66987800    2.79946100    1.30253700
O                 -1.52393400    2.32808500   -0.09945600
H                 -2.43305500    2.24135300    0.20111100
O                 -2.82133700   -0.37922600   -0.39669800
C                 -0.31610500   -3.36780000   -1.62309500
C                 -0.50916000   -3.99575900   -0.26569000
H                 -1.52907200   -3.82329700    0.08181100
H                 -0.32481300   -5.06259000   -0.36269600
H                  0.15984600   -3.54560700    0.46790100
O                 -0.12456100   -3.99303400   -2.62740200
O                 -0.34943600   -2.01331900   -1.70241200
C                 -3.68304400   -0.75113700   -1.49168400
H                 -4.59599700   -1.17173300   -1.07544500
H                 -3.91201200    0.15103400   -2.05456500
H                 -3.17495300   -1.47892600   -2.12897300
