# Supplementary material for: Evans–Polanyi-like Formulations for Rapidly Predicting Key Depolymerization Barriers in Xylopyranoses: Toward the Faster Development of Kinetic Models for Hemicellulose Pyrolysis
Source: J Phys Chem A. 2025 May 14;129(21):4767–85. doi: 10.1021/acs.jpca.5c00675 (PMC12128103; doi:10.1021/acs.jpca.5c00675)
Supplement: Supplementary file 2 [file jp5c00675_si_002.zip › Optimized_Coordinates/4methoxy-xylose.txt]

4methoxy-xylose
C                 -1.36172400   -0.56944600   -0.31424100
C                 -0.54170000   -1.73745800    0.23580200
C                  1.45211700   -0.46130700    0.28179900
C                  0.74025200    0.79254100   -0.20666700
C                 -0.73139100    0.72221900    0.16991200
H                 -0.60208900   -1.73464600    1.33394400
H                 -0.90385400   -2.69784800   -0.12987600
H                 -1.34427300   -0.59260000   -1.41336500
H                  1.44487700   -0.48189600    1.38455500
H                  0.83598000    0.82325100   -1.30033500
H                 -0.81061700    0.74882100    1.26732500
O                  0.79652800   -1.62267200   -0.20313000
O                  2.73780900   -0.45992400   -0.22171800
H                  3.18183700   -1.25734400    0.08117100
O                  1.34605500    1.91220700    0.39147900
H                  0.80931800    2.67872500    0.16410000
O                 -1.35634100    1.86165900   -0.38463100
H                 -2.29199100    1.81451500   -0.16301000
O                 -2.69510900   -0.56189300    0.15102700
C                 -3.53956400   -1.49393000   -0.49267100
H                 -3.24992300   -2.52605700   -0.27069400
H                 -4.54716700   -1.32442200   -0.11670600
H                 -3.52872600   -1.34468000   -1.57835700

TS-acyclic-product
C                  1.24573200   -0.50694400    0.37875400
C                  0.66830300   -1.74665800   -0.30346600
C                 -1.73630500   -0.25469700   -0.25547900
C                 -0.84049000    0.89566900    0.19873700
C                  0.61351500    0.74117700   -0.22290400
H                  1.09510600   -1.81724800   -1.30826800
H                  0.89995200   -2.66391100    0.24132100
H                  1.05305900   -0.52355400    1.46227500
H                 -2.09870500   -0.12846000   -1.28242800
H                 -0.88711500    0.93644800    1.29422900
H                  0.67013300    0.67799800   -1.32029400
O                 -0.74607200   -1.65284700   -0.41667000
O                 -2.47776300   -0.86904100    0.61230600
H                 -1.56135400   -1.77178300    0.41122300
O                 -1.39046300    2.05980800   -0.37432200
H                 -0.78899700    2.78574800   -0.17420700
O                  1.26601500    1.90747900    0.23121400
H                  2.21385000    1.76612600    0.12918300
O                  2.63409000   -0.39798300    0.14575400
C                  3.42111100   -1.32113800    0.87230800
H                  3.26598500   -2.34689800    0.52275600
H                  4.46257600   -1.04927100    0.71055400
H                  3.19446400   -1.26614100    1.94303800

TS-FFL1
C                 -1.66052900   -0.50723900   -0.36661800
C                 -0.96416000   -1.82094500    0.00788600
C                  0.94627200   -0.65492600    0.27469300
C                  0.74373300    0.62605700   -0.34575900
C                 -0.84756100    0.66473800    0.17807200
H                 -1.07972500   -2.00141100    1.08195200
H                 -1.34783600   -2.66796400   -0.55262300
H                 -1.73144500   -0.40811400   -1.45884800
H                  1.11049600   -0.71858700    1.35214900
H                  0.61190500    0.50408900   -1.44034000
H                 -0.86375000    0.65427200    1.27625000
O                  0.44769500   -1.72552500   -0.32682800
O                  3.07461600   -0.42510000    0.23742200
O                  1.41645800    1.65673100    0.09317000
H                  2.83576300    0.54092700    0.25169600
O                 -1.28700500    1.89341000   -0.30776700
H                 -0.53940800    2.50195000   -0.16783400
O                 -2.93954500   -0.62048500    0.20504700
H                  3.48887300   -0.58816900   -0.61527400
C                 -3.87935100    0.34155600   -0.25037000
H                 -4.84161300    0.05054400    0.16701200
H                 -3.61353300    1.34630400    0.08143500
H                 -3.93889100    0.33182300   -1.34436000

TS-FFL2
C                  1.43139200   -0.85894300    0.38205900
C                  0.76379100    0.27266900   -0.30586900
C                 -0.56119500    0.78619700    0.14629700
C                 -1.60749600   -0.25596200   -0.26828900
C                 -1.01599000   -1.63609800    0.03506200
O                  2.63750200   -1.04472100    0.12411800
O                  1.93834100    1.58323800    0.28321400
O                 -0.79056500    2.04230000   -0.45176300
O                 -2.79172400    0.09198100    0.40581100
O                  0.25497900   -1.66344700   -0.55458700
H                  1.02744300   -1.10181300    1.38191200
H                  1.02860800    0.38358600   -1.35080100
H                 -0.57151100    0.86766700    1.24053700
H                 -1.75155300   -0.16817100   -1.35577500
H                 -0.97790500   -1.78818500    1.12529400
H                  2.71925800    0.98953600    0.21388200
H                  2.02655200    2.31798200   -0.33505600
H                 -1.68689200    2.30908200   -0.22108600
H                 -1.62025300   -2.43613800   -0.40098100
C                 -3.93302900   -0.60545500   -0.05264900
H                 -3.87388500   -1.67106100    0.18927500
H                 -4.79566000   -0.17440400    0.45235700
H                 -4.05154400   -0.48953500   -1.13628900

TS-AXPL1
C                  1.26958100   -0.19550400    0.27953700
C                  1.01195000   -1.47411900   -0.51227600
C                 -1.28023300   -0.86065100   -0.45508700
C                 -1.00693300    0.52415900   -0.20150900
C                  0.43911700    0.93463400   -0.30786800
H                  1.40835500   -1.36675700   -1.52471600
H                  1.45953200   -2.34638800   -0.03954800
H                  0.97668700   -0.33051200    1.32814200
H                 -2.29247700   -1.17494400   -0.67482800
H                 -1.28370600    0.27226600    1.00889100
H                  0.73289000    1.09709000   -1.35583200
O                 -0.39169000   -1.79007800   -0.63267600
O                 -1.57547000   -0.88685500    1.66675600
H                 -1.97644300   -1.28146200    2.44863400
O                 -1.93630400    1.37903000   -0.81379500
H                 -2.09371500    2.11235500   -0.21371100
O                  0.60502700    2.12713300    0.42703800
H                  1.53795700    2.36085500    0.38619200
O                  2.62810800    0.16848500    0.17189700
C                  3.46808000   -0.44275300    1.13314800
H                  3.48456600   -1.53221500    1.02320100
H                  4.47275000   -0.05793400    0.96700700
H                  3.14362300   -0.19061200    2.14798800

TS-AXPL2
C                 -1.33865700   -0.62375100   -0.19763400
C                 -0.47495100   -1.62761600    0.56608400
C                  1.46784700   -0.39486500    0.03168800
C                  0.69219800    0.79493900   -0.23342100
C                 -0.78954400    0.77213800    0.05374900
H                 -0.44413000   -1.35182200    1.63063200
H                 -0.86877100   -2.64007800    0.47639400
H                 -1.28762200   -0.85163700   -1.27229100
H                  1.72181700    0.63313100    1.24018400
H                  0.99217900    1.48448000   -1.02032800
H                 -0.95113400    0.99152400    1.11592900
O                  0.81267600   -1.64890800    0.00588000
O                  2.60339000   -0.47166800   -0.77750000
H                  3.26780900   -0.97673200   -0.30410500
O                  1.35962300    1.69439700    1.14492300
H                  2.07410100    2.29277200    0.87735700
O                 -1.41647200    1.74406500   -0.75054200
H                 -2.36301200    1.66665700   -0.59039100
O                 -2.68274900   -0.58616700    0.23326300
C                 -3.48154400   -1.63808000   -0.26831300
H                 -3.14905000   -2.61319900    0.10092800
H                 -4.49787700   -1.45905700    0.07869700
H                 -3.46902400   -1.64795600   -1.36409000

TS-AXPL3
C                 -1.26451300   -0.77978500   -0.28677600
C                 -0.25126700   -1.70113800    0.39340100
C                  1.55744100   -0.24076200    0.19250100
C                  0.62729300    0.88646200   -0.23856500
C                 -0.77347500    0.63674000   -0.27229900
H                 -0.24500300   -1.49662700    1.47321700
H                 -0.49311400   -2.75128500    0.23503300
H                 -1.40527600   -1.10098300   -1.33142600
H                  1.68725700   -0.21575100    1.28293900
H                  1.07062500    1.60924000   -0.91817000
H                 -0.47663500    1.36925100    0.99165900
O                  1.03353500   -1.49744600   -0.16816300
O                  2.76071400   -0.05969900   -0.47274300
H                  3.31487400   -0.82587500   -0.29426600
O                  0.57776400    1.87917400    1.25705400
H                  0.59814400    2.83091500    1.08138500
O                 -1.48107800    1.49480100   -1.14402200
H                 -2.37134500    1.57510700   -0.79185600
O                 -2.52449400   -0.81133400    0.36818100
C                 -3.29950900   -1.94942200    0.06144800
H                 -2.84837800   -2.87137200    0.44532100
H                 -4.26933200   -1.81328400    0.53796700
H                 -3.44170200   -2.04899700   -1.02133200

TS-AXPL4
C                  1.51355000   -0.27182900    0.23570100
C                  0.86916100   -1.60425000   -0.16258600
C                 -1.32801600   -0.78545200   -0.19067200
C                 -0.80789400    0.62513300   -0.28047500
C                  0.60327800    0.84529300   -0.23091000
H                  0.80733500   -1.67889200   -1.25716900
H                  1.43886600   -2.45209500    0.21800900
H                  1.59144200   -0.27391400    1.33159200
H                 -1.52626000   -1.16544400   -1.20780200
H                 -0.54039100    1.42776000    0.95100100
H                  1.05428100    1.52383500   -0.94803300
O                 -0.40352500   -1.66099900    0.43687800
O                 -2.50279100   -0.79240700    0.55660600
H                 -2.89502900   -1.66900500    0.49523900
O                 -1.47430700    1.37571500   -1.27344000
H                 -2.27125800    1.74041700   -0.88349000
O                  0.48131600    2.01599400    1.11741900
H                  1.00485500    1.88603600    1.92243200
O                  2.77670100   -0.05074600   -0.34231600
C                  3.79584200   -0.88748800    0.16172400
H                  3.67321400   -1.92538900   -0.16411600
H                  4.73853500   -0.50688600   -0.22728300
H                  3.82103200   -0.85757800    1.25800600

TS-AXPL5
C                  1.43324300   -0.34156400   -0.07152200
C                  0.66793700   -1.65137400    0.08705600
C                 -1.34970700   -0.51066800   -0.18344000
C                 -0.77402300    0.87213100    0.10060200
C                  0.68513600    0.86019600   -0.28878800
H                  0.62785000   -2.15099400   -0.89297400
H                  1.15116500   -2.32713900    0.79264100
H                  1.77433400    0.60976400    1.06260700
H                 -1.26522200   -0.75704500   -1.25463400
H                 -0.88848900    1.00897100    1.18316200
H                  0.94831200    1.51659900   -1.11249600
O                 -0.65043000   -1.45337700    0.58054900
O                 -2.67829900   -0.47524400    0.22623500
H                 -3.05806000   -1.35358100    0.12783000
O                 -1.42969300    1.88679800   -0.61837300
H                 -2.37313000    1.79969700   -0.44379100
O                  1.55953700    1.76463300    0.98110000
H                  1.06170900    2.23240600    1.66933600
O                  2.52429700   -0.49289500   -0.94924200
C                  3.75272200   -0.74301800   -0.29702900
H                  3.69504600   -1.63451200    0.33777100
H                  4.49985100   -0.90750600   -1.07347600
H                  4.04993000    0.11282500    0.31864800

TS-AXPL6
C                 -1.24164400   -0.83322300   -0.55706400
C                 -0.21907800   -1.88878200   -0.20479400
C                  1.34388600   -0.22639100    0.38589800
C                  0.55640300    0.92494100   -0.21877300
C                 -0.89005400    0.52182700   -0.38450600
H                 -0.38998000   -2.23827100    0.82177000
H                 -0.31500100   -2.74009000   -0.87822800
H                 -2.08158400   -1.10609800   -1.18448200
H                  1.02627600   -0.38146500    1.43158800
H                  0.99548100    1.14592400   -1.20092000
H                 -1.49417300    0.26697500    0.81940300
O                  1.09939400   -1.41097000   -0.35268500
O                  2.68987600    0.06508100    0.29304200
H                  3.18614100   -0.66967100    0.66527100
O                  0.68003500    2.03953800    0.63714000
H                  0.13401300    2.74021200    0.26793000
O                 -1.60889200    1.51405300   -1.07843400
H                 -2.48668000    1.58508800   -0.69422600
O                 -2.31728500   -0.68816100    1.05681500
C                 -2.81042400   -1.49754400    2.10052600
H                 -2.14386600   -2.34903800    2.29282700
H                 -2.87206800   -0.90774700    3.01949900
H                 -3.81001700   -1.87492700    1.86501100

TS-AXPL7
C                 -1.21467900   -0.35052200   -0.54986700
C                 -0.59108400   -1.59507300   -0.23795100
C                  1.46643000   -0.54948200    0.29446500
C                  0.87971500    0.79996600   -0.15751100
C                 -0.61535600    0.82743100    0.15688900
H                 -1.94660300   -1.57160200    0.42607800
H                 -0.41175100   -2.30972200   -1.03499500
H                 -1.65142100   -0.16562200   -1.52881400
H                  2.07547300   -0.38480500    1.18730900
H                  1.01875500    0.89799700   -1.24140400
H                 -0.73054800    0.69385900    1.23723600
O                  0.47174600   -1.46688000    0.69236200
O                  2.23221900   -1.04674400   -0.76806100
H                  2.64773200   -1.86318500   -0.47443700
O                  1.55198200    1.83079200    0.52749200
H                  1.11626600    2.65743800    0.29478200
O                 -1.12757100    2.07647100   -0.26035600
H                 -1.97788300    2.21624700    0.16505800
O                 -2.71535000   -0.67112200    0.36983900
C                 -3.86448100   -0.95960500   -0.41143300
H                 -4.22997700   -0.04255900   -0.87675600
H                 -3.62777700   -1.69317200   -1.19260200
H                 -4.64502500   -1.36477300    0.23332500
