# Supplementary material for: Evans–Polanyi-like Formulations for Rapidly Predicting Key Depolymerization Barriers in Xylopyranoses: Toward the Faster Development of Kinetic Models for Hemicellulose Pyrolysis
Source: J Phys Chem A. 2025 May 14;129(21):4767–85. doi: 10.1021/acs.jpca.5c00675 (PMC12128103; doi:10.1021/acs.jpca.5c00675)
Supplement: Supplementary file 2 [file jp5c00675_si_002.zip › Optimized_Coordinates/4oacetyl-5methoxy-xylose.txt]

4oacetyl-5methoxy-xylose
C                 -1.38864000   -0.63361700   -0.43067000
C                 -0.62146900   -1.85242100    0.06478100
C                  1.44441700   -0.68148000    0.05157300
C                  0.78151100    0.61732200   -0.38520100
C                 -0.67786000    0.61787400    0.05052600
H                 -0.59412900   -1.86087600    1.17130100
H                 -1.45159800   -0.66601700   -1.52009200
H                  1.48175700   -0.72363900    1.15293000
H                  0.83345800    0.66423400   -1.48089300
H                 -0.70607200    0.63960100    1.15023500
O                  0.69983000   -1.78980000   -0.43252400
O                  2.70604400   -0.73842800   -0.50422700
H                  3.13301300   -1.55002600   -0.21530900
O                  1.46729200    1.68933800    0.21082300
H                  0.98669000    2.49325100   -0.01264600
O                 -1.25379700    1.79911500   -0.46776300
H                 -2.15488500    1.87139500   -0.14023400
O                 -2.69664500   -0.63116500    0.13909000
C                 -3.73335100   -1.03658000   -0.64636700
C                 -4.98463200   -1.16963300    0.17368800
H                 -5.12643000   -0.28761400    0.79795500
H                 -5.83442500   -1.31538700   -0.48767300
H                 -4.87717300   -2.03256500    0.83353100
O                 -3.63604800   -1.24609700   -1.81791300
O                 -1.23870600   -2.98582400   -0.41029000
C                 -0.67350900   -4.19016200    0.07819200
H                 -1.29584700   -5.00033300   -0.29545300
H                  0.34916800   -4.31372200   -0.28302700
H                 -0.67967300   -4.20096600    1.17467500

TS-acyclic-product
C                  1.32967500   -0.48644900    0.55931700
C                  0.84691500   -1.69143000   -0.23222000
C                 -1.67457600   -0.43722200    0.20366000
C                 -0.84393900    0.77377300    0.62476800
C                  0.58409900    0.75925900    0.09654200
H                  1.17932700   -1.60156300   -1.27693700
H                  1.19856100   -0.65713300    1.63100200
H                 -2.19437200   -0.28769200   -0.74945900
H                 -0.80885600    0.77961300    1.72085500
H                  0.55732700    0.78753400   -1.00304300
O                 -0.57439900   -1.72570300   -0.24773800
O                 -2.19659900   -1.20010300    1.10849500
H                 -1.26711900   -1.96912600    0.69099300
O                 -1.53225100    1.89904800    0.12920800
H                 -1.00701500    2.67549300    0.35221300
O                  1.17555800    1.93866300    0.59809800
H                  2.08861100    1.97309600    0.29733900
O                  2.71320100   -0.29813600    0.26594800
C                  3.62099700   -0.64878500    1.22377200
O                  3.31842700   -1.00215400    2.32241000
C                  5.01707800   -0.52071400    0.68608000
H                  5.16752100   -1.27596200   -0.08724400
H                  5.15866700    0.45827300    0.22796500
H                  5.72740100   -0.67128800    1.49435200
O                  1.35687300   -2.83424000    0.34642400
C                  1.16976900   -4.00454700   -0.43537900
H                  1.66524400   -4.81473800    0.09453000
H                  0.10810800   -4.23429000   -0.54952000
H                  1.62436500   -3.88108600   -1.42446000

TS-FFL2
C                  1.57931800   -0.69196800    0.75781900
C                  0.83562000    0.09464300   -0.26166300
C                 -0.58314100    0.55803000   -0.06985800
C                 -1.50252100   -0.66930300   -0.16136300
C                 -0.78694600   -1.87059600    0.46357900
O                  2.79882100   -0.80832200    0.60658000
O                  1.67680100    1.62817300   -0.11328100
O                 -0.79125100    1.53960500   -1.06376600
O                 -2.73224600   -0.48692100    0.55338000
O                  0.49983400   -1.91328300   -0.02084500
H                  1.11524700   -0.74957200    1.75739500
H                  1.13748800   -0.12102700   -1.27973200
H                 -0.68526400    0.99508700    0.93332800
H                 -1.71551000   -0.89583000   -1.21014600
H                 -0.80076200   -1.76619000    1.56848300
H                  2.60205200    1.31602500   -0.11581400
H                  1.47813200    2.18252500   -0.88205700
H                 -1.74223800    1.59199600   -1.24658300
C                 -3.67373500    0.29451000    0.02048100
C                 -4.97578800    0.17256600    0.75217700
H                 -5.38718000   -0.82140500    0.56728100
H                 -4.80882200    0.26720400    1.82499800
H                 -5.66519000    0.93369500    0.39771600
O                 -3.48190000    1.00378500   -0.93949100
O                 -1.52270800   -3.00090700    0.10501900
C                 -0.98505200   -4.19230700    0.64934500
H                 -1.64060000   -5.00356500    0.33816800
H                  0.02723200   -4.36451300    0.27912400
H                 -0.96677800   -4.14096300    1.74503100

TS-AXPL1
C                  1.43325600   -0.19971500   -0.02513700
C                  1.32213500   -1.62256700   -0.54604400
C                 -0.99729600   -1.09439100   -0.92144000
C                 -0.75859400    0.32213400   -0.97229800
C                  0.67561900    0.76298400   -0.92588500
H                  1.81886900   -1.71738800   -1.52208800
H                  1.05116500   -0.14788100    0.99684600
H                 -1.89956700   -1.48772200   -1.37151300
H                 -1.31847600    0.13745300    0.31029400
H                  1.12464100    0.75854900   -1.93148700
O                 -0.05143900   -2.01468200   -0.76191400
O                 -1.81327300   -0.88703000    0.79628200
H                 -1.46221700   -1.33611900    1.57750800
O                 -1.54970400    0.98418600   -1.92819600
H                 -1.88184400    1.78865200   -1.52402900
O                  0.71612800    2.07701200   -0.40106600
H                  1.59866200    2.43130800   -0.54179700
O                  2.81262900    0.15531800   -0.04279900
C                  3.47849900    0.18213100    1.14598000
C                  4.93609300    0.46120400    0.91571400
H                  5.05536500    1.34526800    0.28920700
H                  5.43030600    0.60057900    1.87327100
H                  5.37897300   -0.38459100    0.38707100
O                  2.95428000    0.00799000    2.20451400
O                  1.87680100   -2.47447400    0.37330700
C                  2.02932900   -3.80802900   -0.09090800
H                  1.05691200   -4.26630300   -0.28141300
H                  2.63158200   -3.82792300   -1.00585000
H                  2.54523600   -4.35299900    0.69610500

TS-AXPL2
C                 -1.42056300   -0.40883800   -0.41718600
C                 -0.67754700   -1.62304200    0.13089600
C                  1.38946200   -0.50324600   -0.09890700
C                  0.74165200    0.79010800   -0.17411900
C                 -0.74528900    0.85774900    0.08986000
H                 -0.60124900   -1.56654100    1.23396100
H                 -1.42370000   -0.45806000   -1.50799900
H                  1.69323600    0.31471900    1.30693500
H                  1.11751700    1.56670900   -0.83901000
H                 -0.90505600    0.90188000    1.17388900
O                  0.60700700   -1.63973400   -0.42600300
O                  2.55789600   -0.53833000   -0.86361600
H                  3.15769000   -1.16893600   -0.46018300
O                  1.44071100    1.38618700    1.32089400
H                  2.22776000    1.92788800    1.15312600
O                 -1.24762300    2.02016900   -0.52679200
H                 -2.19318200    2.06191300   -0.35424700
O                 -2.75469300   -0.38232500    0.08312700
C                 -3.74591700   -0.84415900   -0.72984500
C                 -5.02234600   -0.99903000    0.04576100
H                 -5.20559300   -0.11797800    0.66039700
H                 -5.84505400   -1.16888400   -0.64357700
H                 -4.91601700   -1.85672900    0.71280900
O                 -3.59604500   -1.07903400   -1.89094300
O                 -1.36518500   -2.75571500   -0.25118400
C                 -0.79879600   -3.95382300    0.25025100
H                 -1.46696900   -4.76093000   -0.04291600
H                  0.19297800   -4.12132100   -0.17350800
H                 -0.72721200   -3.91689600    1.34388400

TS-AXPL3
C                 -1.39677600   -0.69191500   -0.24716300
C                 -0.53712800   -1.52014500    0.69679500
C                  1.39561100   -0.23742000    0.40578800
C                  0.61004300    0.82588400   -0.35181300
C                 -0.80645800    0.67201100   -0.46389700
H                 -0.56861400   -1.09090300    1.71544200
H                 -1.50851600   -1.23193600   -1.19074300
H                  1.40818000    0.00615400    1.47737300
H                  1.16427800    1.31962700   -1.14609000
H                 -0.52180700    1.69013100    0.63380800
O                  0.80421800   -1.50336500    0.23285800
O                  2.67478800   -0.26847500   -0.12663700
H                  3.14275900   -1.01407000    0.26206400
O                  0.54875500    2.12994000    0.84039400
H                  0.68424600    3.00421600    0.44616600
O                 -1.34249900    1.34662500   -1.58732100
H                 -2.21258900    1.67300400   -1.34804800
O                 -2.69580700   -0.55097000    0.35532800
C                 -3.71813200   -1.28366900   -0.14659300
C                 -4.94297400   -1.12084900    0.71163000
H                 -4.76706400   -1.61156000    1.67062200
H                 -5.12982800   -0.06504000    0.90725100
H                 -5.79448500   -1.57782500    0.21445900
O                 -3.64829700   -1.95611600   -1.13410000
O                 -1.00291200   -2.81305600    0.69945300
C                 -0.37998900   -3.64374300    1.66245600
H                 -0.88587800   -4.60580100    1.61858900
H                  0.68025200   -3.77587300    1.43626400
H                 -0.49085900   -3.21922500    2.66732000

TS-AXPL4
C                  1.57223800   -0.42397800   -0.34062100
C                  0.87306200   -1.37689900   -1.29938200
C                 -1.27828000   -0.62451700   -0.70172600
C                 -0.71404500    0.60271600   -0.04041400
C                  0.72220500    0.82276200   -0.16758400
H                  0.70447300   -0.90421600   -2.28457600
H                  1.68043500   -0.96832400    0.60002300
H                 -1.54638100   -0.40278800   -1.75129700
H                  0.01483200    0.90732500    1.48442100
H                  1.06129400    1.66907700   -0.76633400
O                 -0.35287600   -1.71241100   -0.70858800
O                 -2.41372600   -1.03921500   -0.01133500
H                 -2.87117100   -1.69501400   -0.54633300
O                 -1.43693300    1.75388700   -0.47093600
H                 -2.14662700    1.89747600    0.15652900
O                  0.98087400    1.37744200    1.32922700
H                  1.78489300    0.99601100    1.74205100
O                  2.87029200   -0.11217700   -0.85498700
C                  3.79351400    0.26114800    0.03752500
C                  5.14579000    0.40895500   -0.58903400
H                  5.48136600   -0.56877700   -0.93842900
H                  5.07864300    1.06656000   -1.45601400
H                  5.84298300    0.80725900    0.14262100
O                  3.54376400    0.44591400    1.20621600
O                  1.65330700   -2.50666400   -1.42422400
C                  1.12368000   -3.45652600   -2.33313300
H                  1.85585600   -4.25764500   -2.40859400
H                  0.17417200   -3.85414300   -1.97019800
H                  0.97820200   -3.00337800   -3.32073600

TS-AXPL5
C                  1.89823200   -0.36106500    0.24292800
C                  1.12684700   -1.64576000    0.10443200
C                 -0.91906300   -0.40300400   -0.24627500
C                 -0.34265500    0.44289800    0.90073800
C                  1.07700900    0.78244700    0.55438500
H                  1.68261600   -2.37666500   -0.48733600
H                  2.33254800    0.24484000    1.70164900
H                 -1.08876100    0.23574300   -1.12178800
H                 -0.37000300   -0.19477300    1.78994500
H                  1.20140500    1.69534300   -0.02182000
O                 -0.09675100   -1.46278900   -0.64260800
O                 -2.15171300   -0.86668200    0.25075900
H                 -2.60821500   -1.33699700   -0.45280700
O                 -1.09266000    1.61842300    1.09065600
H                 -2.00694400    1.35412300    1.24082900
O                  1.86384700    1.21344900    1.97653200
H                  1.30515100    1.19914100    2.77084900
O                  2.75472900   -0.09489600   -0.87037400
C                  3.89097100   -0.80896600   -0.95680000
O                  4.17317200   -1.71204100   -0.21804300
C                  4.73233700   -0.32907100   -2.10909900
H                  5.62705100   -0.94169700   -2.18070500
H                  4.15814000   -0.38791000   -3.03443800
H                  5.00274500    0.71617400   -1.95210500
O                  0.84278600   -2.15034400    1.37640500
C                  0.18372200   -3.40369700    1.35428600
H                  0.14542700   -3.75664100    2.38327800
H                 -0.82994900   -3.30807500    0.95783800
H                  0.74693700   -4.12107100    0.74690400

TS-AXPL6
C                 -1.21838100   -0.78572500   -0.58161000
C                 -0.14970100   -1.84554000   -0.40715100
C                  1.38480200   -0.20839900    0.31448400
C                  0.49323400    0.98760600   -0.00173300
C                 -0.94074600    0.52688600   -0.19123400
H                 -0.21943400   -2.27610100    0.60093700
H                 -2.13821900   -1.07760200   -1.07364200
H                  1.17501500   -0.55588300    1.34058400
H                  0.84634600    1.43005100   -0.94153300
H                 -1.36567400    0.03239300    0.88638300
O                  1.12403200   -1.25757900   -0.60044500
O                  2.69578300    0.18958200    0.16231000
H                  3.27064300   -0.54960900    0.38199400
O                  0.58835900    1.89836700    1.06274100
H                  0.04308900    2.66239300    0.85154700
O                 -1.77028200    1.58377300   -0.55662800
H                 -2.66782100    1.41357000   -0.25221100
O                 -2.26231100   -1.05957000    1.30176700
C                 -2.24613100   -2.03788000    2.17699100
C                 -2.59834300   -1.62539200    3.59113600
H                 -1.92707300   -0.82986400    3.92026100
H                 -3.61354200   -1.22555300    3.60749700
H                 -2.52320900   -2.48109500    4.25826500
O                 -1.96043000   -3.18392200    1.88232100
O                 -0.36945400   -2.79719900   -1.37021300
C                  0.29383200   -4.02650100   -1.09581200
H                 -0.05172300   -4.42471600   -0.13696400
H                  0.02289100   -4.70856000   -1.89805700
H                  1.37677500   -3.88390300   -1.08494700

TS-AXPL7
C                 -0.81214600   -0.77002100   -1.28486600
C                 -0.17421400   -1.84845000   -0.66792900
C                  1.57959000   -0.48578200    0.11224500
C                  0.90969800    0.74979400   -0.50889400
C                 -0.60973600    0.54844400   -0.60755100
H                 -1.34638000   -1.77076500   -0.28978800
H                 -1.32859800   -0.87537600   -2.22868300
H                  1.99001800   -0.23608000    1.09127600
H                  1.31738100    0.88710900   -1.51700900
H                 -0.97868700    0.44724800    0.42308800
O                  0.63611700   -1.54727100    0.40123200
O                  2.53282400   -0.94008800   -0.78547700
H                  3.02187200   -1.66799000   -0.38871800
O                  1.18704900    1.86082400    0.30177400
H                  0.64748400    2.58946400   -0.02927900
O                 -1.17928800    1.62127300   -1.26190500
H                 -2.15684100    1.57171000   -1.04612100
O                 -2.95345900   -1.04931300   -0.51688600
C                 -3.77616700   -0.12074100   -0.21796500
C                 -5.07267100   -0.55674600    0.43708700
H                 -5.64272800    0.30808500    0.76863100
H                 -5.65540500   -1.12614000   -0.28965400
H                 -4.85690100   -1.21942000    1.27587400
O                 -3.58533700    1.08779900   -0.43845200
O                  0.03319400   -3.01871100   -1.30929900
C                 -0.08011300   -4.16935700   -0.46618700
H                 -1.10060500   -4.25054100   -0.08188000
H                  0.14821500   -5.02552800   -1.09483400
H                  0.62897600   -4.10899100    0.36038600
