# Supplementary material for: Evans–Polanyi-like Formulations for Rapidly Predicting Key Depolymerization Barriers in Xylopyranoses: Toward the Faster Development of Kinetic Models for Hemicellulose Pyrolysis
Source: J Phys Chem A. 2025 May 14;129(21):4767–85. doi: 10.1021/acs.jpca.5c00675 (PMC12128103; doi:10.1021/acs.jpca.5c00675)
Supplement: Supplementary file 2 [file jp5c00675_si_002.zip › Optimized_Coordinates/4oacetyl-xylose.txt]

4oacetyl-xylose
C                 -1.38773100   -0.56014400   -0.52985300
C                 -0.57661300   -1.77798000   -0.09282600
C                  1.44444800   -0.54657200   -0.07180600
C                  0.74310700    0.74719400   -0.46204500
C                 -0.71194500    0.69563300   -0.01673800
H                 -0.57974000   -1.84218900    1.00551300
H                 -0.99637900   -2.69207900   -0.50770700
H                 -1.47419700   -0.53743900   -1.61881600
H                  1.48349200   -0.62746400    1.02783500
H                  0.78668500    0.82987100   -1.55618500
H                 -0.73247400    0.67805000    1.08293500
O                  0.73922500   -1.66177300   -0.59021500
O                  2.70644500   -0.54460500   -0.63052400
H                  3.13656100   -1.37553100   -0.40775900
O                  1.40289900    1.82022600    0.16175600
H                  0.89571400    2.61570300   -0.03072700
O                 -1.32474800    1.87770700   -0.49267100
H                 -2.22092500    1.91630700   -0.14660300
O                 -2.70007800   -0.56661900    0.05150400
C                 -3.61776500   -1.38383100   -0.51685100
C                 -4.95148000   -1.24787700    0.16025900
H                 -5.32866000   -0.23401300    0.01723800
H                 -5.64551900   -1.96601400   -0.26765500
H                 -4.84124300   -1.41434700    1.23214800
O                 -3.36700300   -2.10490400   -1.44014800

TS-acyclic-product
C                  1.26241100   -0.40395700    0.52393900
C                  0.75472200   -1.72448000   -0.04812400
C                 -1.74237100   -0.40004800   -0.02335400
C                 -0.91772700    0.83182500    0.34834800
C                  0.53074200    0.76483600   -0.11850400
H                  1.14536600   -1.83976600   -1.06340500
H                  1.07887100   -2.56888600    0.55924100
H                  1.15523500   -0.36890500    1.61182700
H                 -2.12715000   -0.35421200   -1.04924300
H                 -0.93150700    0.91986300    1.44203500
H                  0.55448200    0.65395600   -1.21279400
O                 -0.66582700   -1.72741300   -0.11271400
O                 -2.43292500   -1.00275500    0.89167800
H                 -1.44937100   -1.85402300    0.74078300
O                 -1.57033800    1.92305000   -0.25736000
H                 -1.03419200    2.70576000   -0.08931600
O                  1.10130000    2.00071900    0.26080000
H                  2.02908100    1.99762200    0.00664200
O                  2.64687900   -0.22980600    0.18968700
C                  3.54288400   -0.94496700    0.91421000
O                  3.21402300   -1.72623300    1.76023900
C                  4.95016500   -0.61285700    0.51228100
H                  5.16252900    0.42627500    0.76950600
H                  5.63701400   -1.27111500    1.03702500
H                  5.06445900   -0.72072500   -0.56652600

TS-FFL1
C                 -1.60759400   -0.33233900   -0.68082800
C                 -0.98908500   -1.73802000   -0.66487600
C                  1.02097600   -0.73347300   -0.48523700
C                  0.84894900    0.65610800   -0.81723700
C                 -0.64966000    0.66924400   -0.06067200
H                 -0.95358300   -2.12153900    0.36150300
H                 -1.51768600   -2.43036900   -1.31248400
H                 -1.85045400   -0.03497400   -1.70323500
H                  1.31200400   -1.01518500    0.52877000
H                  0.55833100    0.76582800   -1.88187800
H                 -0.50667500    0.45581600    1.00669000
O                  0.35929200   -1.63609300   -1.19658900
O                  3.13718500   -0.62984900   -0.77493500
O                  1.65496500    1.53538300   -0.28957900
H                  2.98853200    0.32696600   -0.54729800
O                 -1.08387600    1.97251400   -0.25098400
H                 -0.30212300    2.52866100   -0.09256800
O                 -2.79584000   -0.32928600    0.11219500
H                  3.42523100   -0.64765900   -1.69264300
C                 -3.90067900   -0.86362400   -0.45649600
C                 -5.10469300   -0.65751000    0.41368500
H                 -4.90138400   -1.02065000    1.42130200
H                 -5.31220000    0.41151700    0.48223800
H                 -5.95487400   -1.17824700   -0.01808800
O                 -3.87955400   -1.41668600   -1.52099000

TS-FFL2
C                  1.64018700   -0.92170900    0.51923600
C                  0.99341900    0.20651500   -0.19331000
C                 -0.33943700    0.73231600    0.23033000
C                 -1.37400500   -0.32164500   -0.18051500
C                 -0.79058200   -1.70199700    0.12295200
O                  2.85462700   -1.10497100    0.29663200
O                  2.16259200    1.51376000    0.40604600
O                 -0.54610100    1.97759000   -0.39975400
O                 -2.56734100   -0.00108000    0.54059900
O                  0.49224500   -1.72167400   -0.44098500
H                  1.21100600   -1.15634300    1.51080400
H                  1.27813300    0.30666600   -1.23391600
H                 -0.35624800    0.83964000    1.32200000
H                 -1.56260800   -0.23403500   -1.25364600
H                 -0.77004300   -1.86233400    1.21223200
H                  2.93353500    0.90132800    0.37098600
H                  2.28523900    2.23162500   -0.22605400
H                 -1.40350000    2.31559700   -0.12388900
H                 -1.39883300   -2.48333400   -0.33572300
C                 -3.71725500   -0.55847800    0.08748800
C                 -4.88660800   -0.13719600    0.92997600
H                 -5.79056400   -0.60136200    0.54548700
H                 -4.71741500   -0.43758100    1.96473900
H                 -4.98224100    0.94919500    0.91032500
O                 -3.75648900   -1.28649400   -0.86218600

TS-AXPL1
C                  1.51048900    0.16219000    0.99559300
C                  0.98416100   -1.26400000    1.02045700
C                 -0.16599600   -0.82478200   -0.93962100
C                 -0.55404500    0.44155200   -0.38091200
C                  0.39881500    1.12693900    0.57026200
H                  1.73614700   -1.98069500    1.33576700
H                  0.09500900   -1.32263500    1.65512700
H                  1.88825600    0.42475100    1.98535600
H                 -0.42597000   -1.11813200   -1.94828100
H                 -1.47397900   -0.16310000    0.20623200
H                  0.85031500    1.98210900    0.05714400
O                  0.61056500   -1.65200900   -0.31408500
O                 -2.15818600   -1.29005600   -0.26967600
H                 -2.85059700   -1.93675500   -0.09464800
O                 -1.15567400    1.30747400   -1.30422700
H                 -2.09010600    1.07433000   -1.33342600
O                 -0.34733000    1.54363800    1.70034600
H                  0.11624500    2.26289800    2.13765800
O                  2.55475100    0.28370100    0.02435400
C                  3.76342300   -0.21956600    0.36235000
C                  4.75103400   -0.04194700   -0.75300500
H                  4.41124600   -0.60192800   -1.62559000
H                  4.80460600    1.01016200   -1.03409500
H                  5.72463300   -0.40177200   -0.43194600
O                  3.97948200   -0.73293700    1.42496200

TS-AXPL2
C                 -1.34994000   -0.35029600   -0.40067800
C                 -0.60064400   -1.60721800    0.03497500
C                  1.45279300   -0.45611500   -0.14358900
C                  0.79949000    0.82781800   -0.06157600
C                 -0.68524200    0.87014500    0.21574700
H                 -0.56294800   -1.65224700    1.13394700
H                 -1.09756900   -2.49596800   -0.35067000
H                 -1.35817800   -0.28578600   -1.49149100
H                  1.76414400    0.14901400    1.29807200
H                  1.18162600    1.68178400   -0.61726800
H                 -0.84176900    0.81476300    1.29917000
O                  0.68863900   -1.58403700   -0.51697000
O                  2.60171400   -0.41257800   -0.93319800
H                  3.19149100   -1.10802000   -0.63372700
O                  1.51112600    1.23141300    1.52043400
H                  2.28705800    1.80703200    1.43752300
O                 -1.19174400    2.08241200   -0.29493700
H                 -2.12903000    2.12086200   -0.08240900
O                 -2.69590300   -0.33204300    0.09404600
C                 -3.60793100   -1.07495800   -0.57755200
C                 -4.97025400   -0.93670000    0.04008900
H                 -5.29745600    0.10193700   -0.02755300
H                 -5.66870900   -1.58231000   -0.48514900
H                 -4.92466900   -1.20342200    1.09641400
O                 -3.33287200   -1.73990500   -1.53479500

TS-AXPL3
C                 -1.30850100   -0.59736000   -0.27348900
C                 -0.39673300   -1.53082800    0.52222700
C                  1.47639800   -0.15483100    0.38889500
C                  0.66209300    0.96071400   -0.25140300
C                 -0.75656600    0.79327200   -0.35176500
H                 -0.45979900   -1.27781900    1.59016100
H                 -0.69375100   -2.56675700    0.37792600
H                 -1.46700000   -0.99960700   -1.27886100
H                  1.46273900   -0.04159000    1.48251400
H                  1.19218800    1.52381200   -1.01614100
H                 -0.45448600    1.72173100    0.83837900
O                  0.93614400   -1.41000800    0.05978400
O                  2.76358500   -0.07597300   -0.11822600
H                  3.25159300   -0.84605500    0.19016800
O                  0.61127100    2.14673200    1.03771700
H                  0.72151600    3.05174200    0.71049200
O                 -1.31854100    1.56404000   -1.40244700
H                 -2.17888200    1.87135400   -1.10971000
O                 -2.60559900   -0.51720400    0.36782200
C                 -3.43530500   -1.56327200    0.20163900
C                 -4.77196100   -1.29819700    0.83828800
H                 -4.63582900   -0.98389200    1.87317800
H                 -5.26740900   -0.48461700    0.30576300
H                 -5.37957800   -2.19771300    0.78751900
O                 -3.13275400   -2.56620900   -0.38667500

TS-AXPL4
C                  1.47157800   -0.45106700   -0.22768900
C                  0.72624300   -1.52244000   -1.01240200
C                 -1.38208400   -0.63420300   -0.49148500
C                 -0.76490100    0.67846600   -0.08407300
C                  0.66974000    0.83481400   -0.28157900
H                  0.58010200   -1.20471600   -2.05443200
H                  1.28940200   -2.45581000   -1.00323200
H                  1.57163300   -0.80092500    0.80189900
H                 -1.69397500   -0.58438700   -1.55108700
H                 -0.00092800    1.25613200    1.33373100
H                  1.01537900    1.54337200   -1.03592400
O                 -0.49273100   -1.74240900   -0.35735100
O                 -2.49191600   -0.88884300    0.30963200
H                 -2.96738400   -1.63615800   -0.06650700
O                 -1.47256400    1.74982600   -0.70575600
H                 -2.16597400    2.02241100   -0.10330500
O                  0.97210400    1.66968700    1.08436400
H                  1.76844300    1.35025800    1.55703700
O                  2.78087200   -0.30235500   -0.79839600
C                  3.72619000    0.23660300   -0.01780800
C                  5.06322700    0.25499400   -0.69394500
H                  5.79539400    0.71214700   -0.03444300
H                  5.35834900   -0.76516100   -0.94250100
H                  4.98838300    0.81540100   -1.62674400
O                  3.50424500    0.65054100    1.09521500

TS-AXPL5
C                  1.48611600   -0.31741700    0.27146500
C                  0.69185100   -1.61663300    0.26809100
C                 -1.27989300   -0.36602600    0.05843900
C                 -0.67599000    0.94142900    0.55924600
C                  0.79013500    0.93467900    0.19708200
H                  0.68338500   -2.02713500   -0.75494600
H                  1.13286100   -2.35725200    0.93110100
H                  1.89721900    0.52225600    1.51449800
H                 -1.15315500   -0.46620100   -1.03229900
H                 -0.81325700    0.91499200    1.64776900
H                  1.06645000    1.65781200   -0.56490500
O                 -0.64432600   -1.42408400    0.71650200
O                 -2.62398200   -0.33877700    0.41371600
H                 -3.01710300   -1.19303100    0.21032600
O                 -1.27992100    2.07578500   -0.00896500
H                 -2.23077800    1.99263200    0.12322900
O                  1.66182800    1.65093500    1.52435800
H                  1.15399100    2.01956000    2.26419700
O                  2.56527000   -0.34482700   -0.66968100
C                  3.60309700   -1.14947800   -0.38193500
O                  3.63046900   -1.88813300    0.56473800
C                  4.69894500   -0.99483700   -1.40105500
H                  4.30253100   -1.16422200   -2.40251500
H                  5.08282300    0.02594900   -1.36409500
H                  5.49492400   -1.70184000   -1.18339700

TS-AXPL6
C                 -1.25497100   -0.85966900   -0.61663200
C                 -0.19034600   -1.89259900   -0.43950100
C                  1.27054000   -0.23261800    0.40782400
C                  0.44379900    0.94636800   -0.09317300
C                 -0.98722500    0.48513800   -0.30628200
H                 -0.39480600   -2.46349100    0.47637400
H                 -0.25161600   -2.58867100   -1.27936000
H                 -2.20919300   -1.15024500   -1.03890200
H                  0.93254800   -0.51930800    1.41835600
H                  0.87485300    1.27990800   -1.04499100
H                 -1.41760000    0.09817700    0.78652600
O                  1.10128900   -1.32907800   -0.47251500
O                  2.59710000    0.13541600    0.38732500
H                  3.12557400   -0.59767700    0.71704100
O                  0.48698900    1.96160000    0.87578000
H                 -0.02909800    2.70546900    0.55041000
O                 -1.80887700    1.50585400   -0.78501600
H                 -2.67150500    1.45198600   -0.36092500
O                 -2.30710700   -0.97518900    1.31441200
C                 -2.25258000   -1.87416100    2.26414600
C                 -2.53168900   -1.34601800    3.65661400
H                 -1.83354300   -0.53961700    3.89006500
H                 -3.53884900   -0.92726900    3.68923200
H                 -2.43640500   -2.14768300    4.38551200
O                 -1.98632600   -3.04446300    2.05298000

TS-AXPL7
C                 -0.83616200   -0.72519400   -1.36317100
C                 -0.30631100   -1.82144400   -0.69560300
C                  1.35121100   -0.49089600    0.32684000
C                  0.79031600    0.75848700   -0.37695100
C                 -0.70987600    0.56824600   -0.63676000
H                 -1.54829900   -1.81958800   -0.47004800
H                 -0.08243200   -2.76192800   -1.18894900
H                 -1.26081300   -0.78592700   -2.35603100
H                  1.62244500   -0.23762800    1.35264000
H                  1.31587400    0.88282800   -1.33106900
H                 -1.17160800    0.42565400    0.35028900
O                  0.38217000   -1.53986900    0.47380100
O                  2.43302400   -0.94396100   -0.42187200
H                  2.87773600   -1.64311400    0.06759800
O                  0.99422600    1.86764300    0.45723500
H                  0.50217100    2.60424300    0.07486200
O                 -1.23564800    1.66903900   -1.29336700
H                 -2.20454800    1.62419200   -1.12677600
O                 -2.94318800   -1.20042800   -0.69388000
C                 -3.75519400   -0.33503900   -0.18948200
C                 -4.87492600   -0.89080000    0.66421800
H                 -5.46248100   -0.08270700    1.09342000
H                 -5.50966000   -1.52564700    0.04353200
H                 -4.45652900   -1.51846100    1.45252600
O                 -3.65959800    0.88072100   -0.38104900
