# Supplementary material for: Evans–Polanyi-like Formulations for Rapidly Predicting Key Depolymerization Barriers in Xylopyranoses: Toward the Faster Development of Kinetic Models for Hemicellulose Pyrolysis
Source: J Phys Chem A. 2025 May 14;129(21):4767–85. doi: 10.1021/acs.jpca.5c00675 (PMC12128103; doi:10.1021/acs.jpca.5c00675)
Supplement: Supplementary file 2 [file jp5c00675_si_002.zip › Optimized_Coordinates/5carboxy-xylose.txt]

5carboxy-xylose
C                 -1.37490800   -0.73281700   -0.44507200
C                 -0.53667800   -1.88447700    0.12887500
C                  1.45254500   -0.54641400    0.22167400
C                  0.71586200    0.66028800   -0.33995500
C                 -0.75872700    0.57279700    0.02067800
H                 -0.66080900   -1.90119500    1.22191600
H                 -1.34379200   -0.77943200   -1.54257500
H                  1.41498900   -0.52855800    1.32117800
H                  0.83042700    0.64457600   -1.43234300
H                 -0.85419900    0.61774200    1.11650300
O                  0.82092700   -1.74930900   -0.23392900
O                  2.74215600   -0.54652700   -0.25451600
H                  3.28488400   -1.13362400    0.27819200
O                  1.29042000    1.81289800    0.22036600
H                  0.73129300    2.55773800   -0.02633600
O                 -1.39170000    1.68889700   -0.56408500
H                 -2.33367900    1.63012800   -0.37089700
O                 -2.69749200   -0.74635700    0.03029500
C                 -1.03877700   -3.21756100   -0.41548600
O                 -2.20663600   -3.49757300   -0.39477100
O                 -0.11616400   -4.02555500   -0.91960400
H                  0.74037200   -3.56980800   -0.88994500
H                 -3.07928200   -1.61531900   -0.15407000

TS-acyclic-product
C                 -1.21841600   -0.83712600   -0.42342300
C                 -0.48988900   -1.97900500    0.28575200
C                  1.75871200   -0.15278400   -0.01398300
C                  0.67248200    0.86708500   -0.32315200
C                 -0.72296600    0.48384200    0.15622400
H                 -0.84736800   -2.00176600    1.32411900
H                 -1.02415900   -0.87078600   -1.50500600
H                  2.23983900   -0.03219400    0.96191500
H                  0.64313700    0.98489200   -1.41324600
H                 -0.71579300    0.40702300    1.25421100
O                  0.90571400   -1.78413700    0.28753200
O                  2.38060300   -0.73841300   -0.97540600
H                  1.65099100   -1.67072300   -0.68856200
O                  1.08936500    2.05541500    0.30800000
H                  0.38204400    2.70100100    0.19352300
O                 -1.54556600    1.55426100   -0.24726300
H                 -2.46264200    1.26989000   -0.15138700
O                 -2.60127100   -0.88579600   -0.16062300
C                 -0.85047200   -3.33357200   -0.32136100
O                 -1.92757300   -3.54931000   -0.80398400
O                  0.09766000   -4.26435000   -0.25484100
H                  0.88955100   -3.88309400    0.15185300
H                 -2.93928700   -1.72217400   -0.50742000

TS-FFL1
C                 -1.82769300   -0.21934200   -0.27457500
C                 -1.22515000   -1.60997000    0.02888300
C                  0.80573300   -0.62254500    0.21382600
C                  0.68781800    0.67140400   -0.38724700
C                 -0.87512900    0.85525100    0.22927900
H                 -1.31138100   -1.80070100    1.10654800
H                 -1.95233000   -0.09821800   -1.35781800
H                  1.00250000   -0.71420300    1.28226100
H                  0.47562800    0.58843900   -1.47230200
H                 -0.82916400    0.84247900    1.32557600
O                  0.17081400   -1.65288600   -0.36532500
O                  2.90626300   -0.62189800    0.07398800
O                  1.48535600    1.61346000    0.03245500
H                  2.77082200    0.36690000    0.11977900
O                 -1.23537100    2.10294100   -0.24451300
H                 -0.46862400    2.67791200   -0.08536500
O                 -3.04515000   -0.09097700    0.40688200
H                  3.27378300   -0.79987600   -0.79765900
C                 -1.96005700   -2.71479400   -0.71821800
O                 -3.15542100   -2.71317000   -0.77450900
O                 -1.21348600   -3.65715100   -1.28218600
H                 -0.27465200   -3.45310100   -1.17071000
H                 -3.66292800   -0.73449600    0.03740400

TS-FFL2
C                  1.62338400   -0.89772300    0.28791400
C                  0.75345700    0.17372400   -0.29070700
C                 -0.58356700    0.52388400    0.30546400
C                 -1.63409000   -0.44964900   -0.20864700
C                 -1.02302900   -1.84627100   -0.06331400
O                  2.76327900   -1.00356600   -0.12356600
O                  1.64828700    1.57180300    0.21430100
O                 -0.86376900    1.86319000   -0.06897900
O                 -2.80738600   -0.21013100    0.52279700
O                  0.20225200   -1.84991000   -0.69877500
H                  1.28791700   -1.34056400    1.23814100
H                  0.86396000    0.29847000   -1.36211600
H                 -0.53742400    0.43937700    1.39887200
H                 -1.78600300   -0.25224900   -1.28010000
H                 -0.96937700   -2.09649600    1.01306100
H                  2.53816600    1.48018300   -0.16214100
H                  1.18521400    2.36533100   -0.10259100
H                 -1.78411800    2.04618400    0.15300000
C                 -1.96800800   -2.86255700   -0.70261000
O                 -1.37446200   -3.68049300   -1.55343800
O                 -3.14986600   -2.88352500   -0.46399300
H                 -0.44256900   -3.37966200   -1.59484900
H                 -3.41251600   -0.94489700    0.34134800

TS-AXPL1
C                  1.35502300   -0.17917200    0.35204900
C                  1.09295400   -1.50727400   -0.38391400
C                 -1.14656400   -0.81837500   -0.64271000
C                 -0.91808300    0.50557800   -0.16293500
C                  0.52504700    0.94174100   -0.24750300
H                  1.79987800   -1.58367800   -1.21478900
H                  1.06019700   -0.28727700    1.39820200
H                 -2.13399600   -1.12129100   -0.97159200
H                 -1.15136500    0.01797600    0.99796700
H                  0.82754200    1.12033600   -1.29081900
O                 -0.20833500   -1.66560300   -0.95807000
O                 -1.24777500   -1.26798100    1.44902200
H                 -1.68419800   -1.78238200    2.13649100
O                 -1.87279700    1.42160100   -0.62060500
H                 -1.94267400    2.11653700    0.03951300
O                  0.66575800    2.12325500    0.50669500
H                  1.60410700    2.33775200    0.53905200
O                  2.71883400    0.16408200    0.24593500
C                  1.38450900   -2.65806700    0.56606600
O                  0.63326900   -3.73402400    0.37634800
O                  2.27898000   -2.58275800    1.36690500
H                  0.90514100   -4.39704200    1.02633900
H                  3.20864500   -0.40769200    0.84801200

TS-AXPL2
C                 -1.50180000   -0.96555400   -0.71298900
C                 -0.67791500   -2.14082200   -0.16992200
C                  1.31789400   -0.80718600   -0.11951600
C                  0.53249100    0.40893800   -0.28665700
C                 -0.96030900    0.31671100   -0.09549500
H                 -0.78667100   -2.18227700    0.92528700
H                 -1.38421200   -0.93109100   -1.80536300
H                  1.45658800    0.22037300    1.34402400
H                  0.84704900    1.17041300   -1.00201200
H                 -1.17664700    0.25522400    0.97854600
O                  0.66224100   -2.01095300   -0.55110600
O                  2.51592100   -0.72180600   -0.83674600
H                  3.19161800   -1.19277000   -0.34628100
O                  1.06531700    1.17162800    1.14961500
H                  1.78615200    1.79694100    0.97165500
O                 -1.55909200    1.46011100   -0.65222800
H                 -2.51342600    1.33951000   -0.58770700
O                 -2.85666400   -1.01315200   -0.34271300
C                 -1.19239200   -3.45859000   -0.74241500
O                 -2.36484800   -3.72709900   -0.75835300
O                 -0.26557900   -4.27557700   -1.22058900
H                  0.59041800   -3.81755800   -1.16822800
H                 -3.19581800   -1.89682700   -0.54439500

TS-AXPL3
C                 -1.40656800   -1.06460900   -0.95121100
C                 -0.53229200   -2.22074000   -0.44195000
C                  1.42357100   -0.94179500   -0.18187300
C                  0.65834800    0.33313100   -0.50105800
C                 -0.75386600    0.25549200   -0.65694300
H                 -0.62252700   -2.27091000    0.65292100
H                 -1.52312500   -1.16376100   -2.04131400
H                  1.40162600   -1.13006300    0.89869700
H                  1.23216400    1.08822600   -1.03209800
H                 -0.47545000    0.74164500    0.73294800
O                  0.81815400   -2.05119600   -0.83217000
O                  2.71010800   -0.79720000   -0.65904800
H                  3.24260300   -1.54084800   -0.36212900
O                  0.60726500    1.07910400    1.12021000
H                  0.73953100    2.03850000    1.10742700
O                 -1.29267800    1.32410500   -1.40416200
H                 -2.19964700    1.44621400   -1.11008600
O                 -2.67659900   -1.08408800   -0.33248600
C                 -1.03298900   -3.54258400   -1.01220700
O                 -2.19293800   -3.84406500   -0.96511400
O                 -0.11291000   -4.32442200   -1.56927900
H                  0.73853600   -3.86174800   -1.54885400
H                 -3.10700200   -1.91616000   -0.56802100

TS-AXPL4
C                 -1.67375900   -1.49366800    0.08710600
C                 -0.60065800   -2.53318000    0.40883900
C                  0.88747700   -0.81992100    1.23244200
C                  0.35129800    0.01782000    0.10385100
C                 -1.01016200   -0.19516300   -0.34454400
H                 -1.09987200   -3.41529600    0.81733300
H                 -2.32059300   -1.89070800   -0.70046500
H                  0.79978200   -0.29278500    2.18735600
H                  0.34673900   -0.34184400   -1.46316800
H                 -1.67217600    0.66779100   -0.38233600
O                  0.26247200   -2.07951600    1.41536200
O                  2.26904700   -1.06188100    0.97328000
H                  2.70646300   -1.25858500    1.80829500
O                  0.67027000    1.38139100    0.31687500
H                  1.50539200    1.56367300   -0.11745600
O                 -0.65714600   -0.34892400   -1.97120800
H                 -0.87270100   -1.22045000   -2.35488800
O                 -2.38680000   -1.27888900    1.28374100
C                  0.11298800   -2.99105200   -0.87293100
O                 -0.52890000   -3.28303400   -1.85233300
O                  1.42982300   -3.06292900   -0.85382900
H                  1.81295900   -2.59883900   -0.08314100
H                 -3.13659600   -0.70396800    1.10807700

TS-AXPL5
C                 -1.29523400   -0.93244700   -0.23457800
C                 -0.38796400   -2.05931200    0.25295600
C                  1.37250300   -0.52224800    0.56442900
C                  0.75241900    0.53683400   -0.33935500
C                 -0.75141700    0.39901200   -0.27231000
H                 -0.60528600   -2.25302000    1.31441000
H                 -1.45531600   -0.36742900   -1.70869800
H                  1.02735500   -0.41138300    1.60300700
H                  1.12031600    0.29946100   -1.34660300
H                 -1.25244800    1.19563200    0.27194100
O                  0.99802200   -1.79295400    0.07829600
O                  2.74703200   -0.38139800    0.45917700
H                  3.18259200   -0.97245800    1.08052500
O                  1.10856000    1.83969100    0.04174000
H                  2.07037100    1.88108700    0.08100700
O                 -1.35960200    0.76136100   -1.84084500
H                 -0.74480400    1.11394500   -2.50410500
O                 -2.54847300   -0.99623600    0.40896200
C                 -0.73374700   -3.32981900   -0.51622900
O                 -1.84278600   -3.78167500   -0.49825600
O                  0.25351300   -3.87718400   -1.22792300
H                  1.05245100   -3.34326700   -1.10591400
H                 -3.02507900   -1.74459300    0.03516900

TS-AXPL6
C                 -1.30282600   -0.52679600   -0.25791000
C                 -0.36143500   -1.51360200    0.42915700
C                  1.56525200   -0.27716800   -0.00545400
C                  0.74179600    0.88509100   -0.54291000
C                 -0.74123200    0.82857500   -0.21542800
H                 -0.23749000   -1.18840700    1.47377100
H                 -1.79061700   -0.89576700   -1.16312300
H                  1.70988900   -0.16234700    1.07803800
H                  0.85762000    0.86447600   -1.63891000
H                 -1.95143100    0.47631500    1.12508100
O                  0.87287800   -1.52761800   -0.22175400
O                  2.75828100   -0.34082400   -0.68567800
H                  3.39689800   -0.84365000   -0.17408100
O                  1.36457700    2.05298100   -0.03737400
H                  0.80650600    2.79286800   -0.29240000
O                 -1.38303700    1.68975000   -1.16918100
H                 -1.97050900    2.28012500   -0.69846800
O                 -2.50032900   -0.34283200    0.73428400
C                 -0.96646300   -2.90187700    0.48701000
O                 -2.03427900   -3.07106600    1.02006200
O                 -0.26711400   -3.87536300   -0.06715100
H                  0.54891800   -3.49651200   -0.43455300
H                 -2.66948100   -1.14124100    1.28213100

TS-AXPL7
C                 -1.10013600   -0.85815500   -0.26515600
C                 -0.18948400   -2.02318500   -0.38828500
C                  1.75273100   -0.71506800   -0.30924800
C                  0.94771900    0.60598100   -0.25617900
C                 -0.47073800    0.41750900   -0.81790600
H                 -0.49559300   -1.65953000    1.19322600
H                 -2.13308400   -1.02046000   -0.56011800
H                  1.89377600   -1.09756200    0.71504200
H                  1.45877000    1.35627800   -0.86351000
H                 -1.06007800    1.29392400   -0.54195000
O                  1.04898200   -1.69698700   -1.03776100
O                  2.95591700   -0.45226700   -0.94390600
H                  3.46212800   -1.26906400   -1.00168500
O                  0.78470000    1.06161200    1.08847000
H                  1.62068000    1.37683000    1.44309000
O                 -0.46299600    0.35223500   -2.21895000
H                  0.05586500   -0.41958500   -2.47974500
O                 -1.16705300   -0.78047400    1.29213300
C                 -0.76733300   -3.28506700   -0.85173400
O                 -1.92112600   -3.58774700   -0.68037200
O                  0.09429300   -4.13662600   -1.45180400
H                  0.94636400   -3.69258100   -1.54435700
H                 -0.63200900   -0.02135700    1.61223200
