# Supplementary material for: Evans–Polanyi-like Formulations for Rapidly Predicting Key Depolymerization Barriers in Xylopyranoses: Toward the Faster Development of Kinetic Models for Hemicellulose Pyrolysis
Source: J Phys Chem A. 2025 May 14;129(21):4767–85. doi: 10.1021/acs.jpca.5c00675 (PMC12128103; doi:10.1021/acs.jpca.5c00675)
Supplement: Supplementary file 2 [file jp5c00675_si_002.zip › Optimized_Coordinates/5methoxy-xylose.txt]

5methoxy-xylose
C                 -1.38838200   -0.67617000   -0.27850300
C                 -0.55035300   -1.79306300    0.32304500
C                  1.44513400   -0.52186800    0.18657900
C                  0.70641200    0.69157700   -0.36314100
C                 -0.74887600    0.64908400    0.07992700
H                 -0.53086900   -1.70694500    1.42555900
H                 -1.39287800   -0.80836800   -1.36778600
H                  1.49006400   -0.45696400    1.28619600
H                  0.75499800    0.64112500   -1.45893900
H                 -0.78316000    0.76476900    1.17397700
O                  0.76544100   -1.71643900   -0.18088400
O                  2.70536700   -0.55985200   -0.37425600
H                  3.18915800   -1.29905200    0.00486200
O                  1.33381100    1.85092600    0.12578500
H                  0.79022300    2.60030200   -0.13966200
O                 -1.40132900    1.73949300   -0.53666900
H                 -2.33365400    1.69795500   -0.29969800
O                 -2.70003500   -0.66420400    0.24207400
H                 -3.10887900   -1.51076600    0.03533300
C                 -0.50585400   -4.12994900    0.53417600
H                 -1.08965500   -4.99578600    0.22918500
H                  0.52266300   -4.23595600    0.18471400
H                 -0.51698200   -4.04888600    1.62711300
O                 -1.11984800   -2.99457400   -0.05330900

TS-acyclic-product
C                  1.30561300   -0.58083000    0.34377600
C                  0.80660200   -1.78977600   -0.42777500
C                 -1.66020400   -0.42020200   -0.13279100
C                 -0.79726300    0.79333900    0.20777900
C                  0.65775800    0.67290800   -0.22230700
H                  1.18762000   -1.75134800   -1.45839800
H                  1.04734200   -0.69797700    1.40506900
H                 -2.17100100   -0.33084800   -1.09770300
H                 -0.82384300    0.90649300    1.29812900
H                  0.70414800    0.63863200   -1.32143300
O                 -0.60866700   -1.79265800   -0.49569900
O                 -2.20495400   -1.10175200    0.82418900
H                 -1.32854900   -1.93659800    0.44890100
O                 -1.40355100    1.89299300   -0.43314800
H                 -0.85167300    2.66361500   -0.25908200
O                  1.28906500    1.84225100    0.25025300
H                  2.24163500    1.71111500    0.18101000
O                  2.70080500   -0.43799900    0.17638400
H                  3.13093800   -1.21571900    0.54540200
C                  1.08200900   -4.12410100   -0.51556800
H                  1.53183200   -4.92414300    0.06805200
H                  0.01857300   -4.32605000   -0.65911200
H                  1.57618500   -4.05833900   -1.49065400
O                  1.27423700   -2.92335200    0.21917700

TS-FFL2
C                  1.31750400   -1.06658800    0.43357700
C                  0.67619200    0.06552300   -0.28902300
C                 -0.59201200    0.70389300    0.19477400
C                 -1.73303000   -0.23409600   -0.17191300
C                 -1.27590700   -1.64250500    0.18624200
O                  2.46542100   -1.37703500    0.10599700
O                  1.86580100    1.33627800    0.12790600
O                 -0.69597200    1.97011000   -0.42682700
O                 -2.88767800    0.21602000    0.49532300
O                 -0.06244400   -1.85041000   -0.43813100
H                  0.93417300   -1.26380400    1.44894600
H                  0.86292700    0.07159200   -1.35676200
H                 -0.55837800    0.81512200    1.28634500
H                 -1.86740800   -0.21427300   -1.26172400
H                 -1.18959400   -1.74989800    1.28755100
H                  2.68956300    0.83854300   -0.03668500
H                  1.78991900    2.09812600   -0.46235100
H                 -1.57810500    2.31350900   -0.24829400
H                 -3.58805800   -0.42140800    0.31873300
C                 -1.99242700   -3.86836200   -0.00388100
H                 -2.83611500   -4.44749600   -0.37469800
H                 -1.07554400   -4.17412300   -0.51088800
H                 -1.88335600   -4.03320200    1.07490400
O                 -2.27724900   -2.50652300   -0.27152200

TS-AXPL1
C                  1.39496100   -0.23115500    0.32350300
C                  1.18035100   -1.48576400   -0.50291800
C                 -1.15008900   -0.96337600   -0.37110200
C                 -0.91740900    0.42199400   -0.09957400
C                  0.51127800    0.88953300   -0.19575800
H                  1.49878100   -1.33285700   -1.54335300
H                  1.12451700   -0.45052500    1.36303900
H                 -2.14607300   -1.29967200   -0.62620800
H                 -1.18890500    0.10974700    1.12712700
H                  0.78489500    1.12029900   -1.23663700
O                 -0.21911700   -1.86184500   -0.57260100
O                 -1.54856900   -1.04868500    1.66697800
H                 -1.75517300   -1.55579300    2.46152200
O                 -1.87702400    1.26596700   -0.67744100
H                 -2.06847900    1.96397900   -0.04601000
O                  0.64568200    2.04771900    0.59885300
H                  1.57421200    2.30240900    0.58608200
O                  2.73620900    0.19033800    0.20640500
H                  3.29734000   -0.45937000    0.64059500
C                  1.93060700   -3.70157500   -0.69275700
H                  2.57715300   -4.39307500   -0.15770800
H                  0.93459600   -4.13504600   -0.79856600
H                  2.35250400   -3.49498700   -1.68212000
O                  1.87869400   -2.51113300    0.08179000

TS-AXPL2
C                 -1.43854000   -0.58803900   -0.07047900
C                 -0.67044300   -1.63260200    0.72623000
C                  1.37490000   -0.56431500    0.23400300
C                  0.69730400    0.66825800   -0.12215600
C                 -0.78718700    0.76743000    0.14107600
H                 -0.60400300   -1.34546800    1.79253300
H                 -1.38083300   -0.87490400   -1.12866500
H                  1.68387000    0.56985900    1.41429100
H                  1.05082300    1.27466700   -0.95528100
H                 -0.94481400    1.03944500    1.19193200
O                  0.61270400   -1.76319200    0.18715000
O                  2.52937600   -0.75329800   -0.53135100
H                  3.15540700   -1.25345500   -0.00426800
O                  1.40233500    1.60166100    1.18029500
H                  2.17265500    2.10714900    0.87698400
O                 -1.32997600    1.75317800   -0.70608500
H                 -2.28603300    1.73160200   -0.58909800
O                 -2.77615900   -0.46022800    0.35556800
H                 -3.17289500   -1.33764300    0.33043800
C                 -0.79346200   -3.89447900    1.33848500
H                 -1.45545800   -4.74926700    1.21556600
H                  0.20311500   -4.13976600    0.96763800
H                 -0.73404800   -3.62727200    2.39973900
O                 -1.35672200   -2.82942100    0.59093500

TS-AXPL3
C                 -1.28582000   -0.82064900   -0.10634900
C                 -0.32514300   -1.73621700    0.63393900
C                  1.55434400   -0.37350200    0.34791100
C                  0.66631500    0.77311000   -0.12498800
C                 -0.74214000    0.57616800   -0.15270500
H                 -0.27647700   -1.45673000    1.70201600
H                 -1.39630900   -1.21381600   -1.12696300
H                  1.70884600   -0.29698100    1.43236600
H                  1.13816200    1.45791200   -0.82401300
H                 -0.42396800    1.33924000    1.08164300
O                  0.96604700   -1.62292300    0.05954000
O                  2.74986600   -0.28161100   -0.34861500
H                  3.27523700   -1.06111100   -0.14327800
O                  0.65188100    1.81582800    1.34361700
H                  0.71613900    2.76112600    1.14485300
O                 -1.41999900    1.42352700   -1.05470800
H                 -2.31799500    1.52094400   -0.72642500
O                 -2.55023000   -0.78855500    0.53622700
H                 -2.94608600   -1.66070900    0.44200500
C                 -0.06173600   -3.97765300    1.27016800
H                 -0.55316400   -4.93794700    1.12850900
H                  0.97711800   -4.04461900    0.94060900
H                 -0.09430400   -3.70463600    2.33105300
O                 -0.77608800   -3.03298700    0.49209300

TS-AXPL4
C                  1.61468900   -0.24648500    0.15414900
C                  1.07296600   -1.59320200   -0.30820700
C                 -1.18066800   -0.96499900   -0.23941900
C                 -0.77588800    0.48620300   -0.26139400
C                  0.62060600    0.81963600   -0.25091600
H                  0.95403900   -1.61692100   -1.40657200
H                  1.68129500   -0.32759700    1.24605800
H                 -1.37803100   -1.30600800   -1.27040100
H                 -0.50195100    1.29262700    1.00830400
H                  0.99523400    1.53432300   -0.97733900
O                 -0.16725500   -1.79726700    0.31714400
O                 -2.32930800   -1.10836900    0.53322700
H                 -2.67697900   -1.99594600    0.40255700
O                 -1.52956900    1.22073000   -1.20540300
H                 -2.33195200    1.52073400   -0.77416800
O                  0.47594000    1.92384900    1.10631800
H                  1.05539400    1.79260800    1.87252500
O                  2.86345100    0.05529300   -0.41588200
H                  3.44102100   -0.69748300   -0.24825400
C                  1.65700300   -3.86592400   -0.33699700
H                  2.47064200   -4.51313000   -0.01672600
H                  0.71922600   -4.20097600    0.10964300
H                  1.57571900   -3.89471900   -1.42939700
O                  1.97838900   -2.55573600    0.10158400

TS-AXPL5
C                  1.51536500   -0.45158500   -0.27316200
C                  0.84208400   -1.78837400   -0.09869600
C                 -1.25058900   -0.74562100   -0.21679800
C                 -0.73608100    0.65506200    0.08942500
C                  0.70725800    0.73067300   -0.35825300
H                  0.73270300   -2.28229100   -1.08275700
H                  1.88398700    0.44028100    0.90458200
H                 -1.20680700   -0.94792300   -1.29919800
H                 -0.81660300    0.75438500    1.17899900
H                  0.89654000    1.43998400   -1.15799400
O                 -0.45648100   -1.66485300    0.48112400
O                 -2.55800800   -0.80070000    0.25451200
H                 -2.90829400   -1.68453000    0.10929400
O                 -1.46864100    1.65493900   -0.57376100
H                 -2.39880600    1.51818200   -0.36352200
O                  1.59075900    1.57480500    0.90947100
H                  1.09746600    1.94530600    1.65743500
O                  2.54482200   -0.51156900   -1.23950200
H                  3.35112000   -0.78166900   -0.79596300
C                  1.18600600   -3.94019200    0.76277300
H                  1.91207600   -4.48363700    1.36436600
H                  0.19598000   -4.02765300    1.21656300
H                  1.16273600   -4.36537600   -0.24767800
O                  1.61159400   -2.59042800    0.72801100

TS-AXPL6
C                 -1.35140100   -0.92602800   -0.31669200
C                 -0.42989500   -2.10218300   -0.04755100
C                  1.36468200   -0.64929500    0.42288500
C                  0.63904500    0.61563500   -0.00606300
C                 -0.84956400    0.36752100   -0.07329300
H                 -0.48884600   -2.39810400    1.01242400
H                 -2.20887700   -1.11417700   -0.95135000
H                  1.16249400   -0.84236600    1.48969500
H                  1.00428400    0.88238300   -1.00702300
H                 -1.43850000    0.08151500    1.14384000
O                  0.90358400   -1.75020700   -0.34629500
O                  2.71297300   -0.48626100    0.17710900
H                  3.18217100   -1.26009700    0.50127500
O                  0.95333400    1.63180200    0.91955100
H                  0.45044200    2.41149900    0.66520600
O                 -1.50426700    1.47315300   -0.64637500
H                 -2.37412100    1.55782500   -0.24615800
O                 -2.37134900   -0.77552000    1.30638100
H                 -2.79875700   -1.32602900    1.98255500
C                 -0.06696200   -4.32037800   -0.69437500
H                 -0.53950400   -5.08402700   -1.30810700
H                  0.96655000   -4.17418100   -1.01203800
H                 -0.08737800   -4.63224800    0.35656500
O                 -0.82350300   -3.13422200   -0.87295400

TS-AXPL7
C                 -1.05227100   -0.38738300   -0.91211300
C                 -0.60408600   -1.65125500   -0.41096200
C                  1.48718100   -0.65287800   -0.00365800
C                  0.96635600    0.78904800   -0.10747600
C                 -0.56470800    0.76751900   -0.08961000
H                 -2.07406900   -1.44650500    0.05706000
H                 -1.27184000   -0.22468900   -1.96351800
H                  2.29812200   -0.70789000    0.72582200
H                  1.31269800    1.21034100   -1.05633500
H                 -0.84447900    0.57312800    0.95134700
O                  0.48673900   -1.54184400    0.47685700
O                  1.89601900   -1.00690300   -1.29594200
H                  1.83964900   -1.96514400   -1.38035100
O                  1.45042300    1.53704200    0.98511700
H                  1.09967600    2.42966900    0.90593300
O                 -1.03765600    2.02553700   -0.51188400
H                 -1.97684600    2.07461400   -0.30806900
O                 -2.73579900   -0.55911800   -0.28290900
H                 -3.37002800   -0.83395500   -0.96193400
C                 -0.70053900   -3.94595300   -0.85851600
H                 -1.75194900   -4.02561600   -0.56227300
H                 -0.48878900   -4.65575200   -1.65740600
H                 -0.06959600   -4.16737500    0.00688700
O                 -0.42258800   -2.65182900   -1.36657300
