# Supplementary material for: Evans–Polanyi-like Formulations for Rapidly Predicting Key Depolymerization Barriers in Xylopyranoses: Toward the Faster Development of Kinetic Models for Hemicellulose Pyrolysis
Source: J Phys Chem A. 2025 May 14;129(21):4767–85. doi: 10.1021/acs.jpca.5c00675 (PMC12128103; doi:10.1021/acs.jpca.5c00675)
Supplement: Supplementary file 2 [file jp5c00675_si_002.zip › Optimized_Coordinates/5oacetyl-xylose.txt]

5oacetyl-xylose
C                 -1.36466200   -0.00250600   -0.54006400
C                 -0.67624100   -1.29069000   -0.11523900
C                  1.44952500   -0.25822100    0.01830700
C                  0.86819600    1.10733800   -0.32384100
C                 -0.60217400    1.15864400    0.06550000
H                 -0.72029600   -1.39327300    0.97960000
H                 -1.33034300    0.05475700   -1.63476100
H                  1.46117800   -0.39100200    1.11284400
H                  0.96141000    1.24378600   -1.40937900
H                 -0.67574400    1.08718600    1.16167800
O                  0.65375000   -1.29308400   -0.56261300
O                  2.71229500   -0.34308500   -0.52352100
H                  3.12318300   -1.16574600   -0.24341800
O                  1.59695700    2.07918500    0.38193500
H                  1.16412200    2.92619600    0.23076900
O                 -1.10005400    2.40479900   -0.36853000
H                 -2.03966300    2.43885600   -0.16048200
O                 -2.68733700    0.06641400   -0.05862200
H                 -3.20966400   -0.61035100   -0.50126700
C                 -1.17550300   -3.64276300   -0.36722800
O                 -1.75210900   -4.48641900   -0.97870500
C                 -0.27598300   -3.90899300    0.81303100
H                 -0.14911000   -4.98475300    0.89588200
H                  0.68955600   -3.42026300    0.68606700
H                 -0.74016400   -3.53367900    1.72811000
O                 -1.36423300   -2.33754700   -0.74074100

TS-acyclic-product
C                  1.40908300    0.01427200    0.49698500
C                  0.65733200   -1.10096400   -0.21294100
C                 -1.44995600    0.80753300    0.07812800
C                 -0.33601400    1.82749200    0.27223100
C                  1.04419000    1.34171200   -0.15435600
H                  1.04881200   -1.20242900   -1.23073300
H                  1.13311600    0.01913800    1.55983800
H                 -1.99926400    0.91695900   -0.86278300
H                 -0.29943600    2.05487000    1.34436900
H                  1.05136100    1.22047100   -1.24835900
O                 -0.71490500   -0.83044900   -0.27449600
O                 -2.02246900    0.28010200    1.10645100
H                 -1.42041700   -0.72389900    0.72322300
O                 -0.70697800    2.95867700   -0.48077400
H                 -0.00002500    3.60768600   -0.39120200
O                  1.93119800    2.36863700    0.22289700
H                  2.82811200    2.01788200    0.17240000
O                  2.80000400   -0.15630300    0.33336100
H                  3.07520000   -0.93980300    0.82014900
C                  0.64207500   -3.51610900    0.00433900
O                  0.84431100   -4.46413000    0.69596300
C                  0.14085300   -3.58057400   -1.41532700
H                 -0.15272300   -4.60714000   -1.61591100
H                 -0.69912600   -2.90333200   -1.56982100
H                  0.94240900   -3.30037000   -2.10317200
O                  0.90417100   -2.27396000    0.52899300

TS-FFL2
C                  1.72044800   -0.45952500    0.79474100
C                  1.06320000    0.66190100    0.05567600
C                 -0.28499400    1.19343400    0.46023300
C                 -1.34986700    0.26184400   -0.09113000
C                 -0.89011800   -1.15522800    0.23518400
O                  2.88446700   -0.71755400    0.53539600
O                  2.05744600    1.97664700    0.57371400
O                 -0.38219600    2.50790000   -0.06142800
O                 -2.57769100    0.65635200    0.46971300
O                  0.35711100   -1.31747100   -0.27691300
H                  1.24353900   -0.76575200    1.73965800
H                  1.30377400    0.68819800   -1.00123800
H                 -0.36234300    1.21606200    1.55536700
H                 -1.36215900    0.34440900   -1.18581400
H                 -0.94319200   -1.32198300    1.32886500
H                  2.96567000    1.71079800    0.35139600
H                  1.78243200    2.78622100    0.11365100
H                 -1.29722100    2.79708500    0.02826800
H                 -3.25513700    0.05264500    0.14481500
C                 -1.82866800   -3.34394200   -0.26653300
O                 -2.66847600   -3.98827100   -0.82262100
C                 -0.72040400   -3.93235100    0.56687900
H                 -0.84093100   -5.01206900    0.57315800
H                  0.24609800   -3.64410600    0.15351900
H                 -0.76954300   -3.55253700    1.59015700
O                 -1.87658800   -1.98829300   -0.38330200

TS-AXPL1
C                  1.68021500   -0.35333100   -0.04306700
C                  1.26202900   -1.58023400   -0.83425400
C                 -0.97946900   -0.78792000   -0.59194600
C                 -0.56046600    0.56861700   -0.40292000
C                  0.90762500    0.86144000   -0.52607000
H                  1.55608900   -1.47140800   -1.88225600
H                  1.45528400   -0.52490200    1.01680200
H                 -1.98523200   -0.98638000   -0.93719400
H                 -0.91040800    0.15636000    0.90171500
H                  1.18443400    1.07225800   -1.57112300
O                 -0.14686300   -1.81682600   -0.79711000
O                 -1.46275200   -0.89729900    1.24626600
H                 -1.13205400   -1.56447500    1.86412200
O                 -1.41138800    1.50594700   -1.01071500
H                 -1.53683700    2.23043800   -0.39354900
O                  1.20411800    1.98815600    0.27404000
H                  2.14091100    2.18404200    0.16848600
O                  3.05243000   -0.10750600   -0.24186800
H                  3.55873300   -0.78770800    0.21342400
C                  1.98043900   -3.89112800   -0.87946000
O                  1.89548200   -2.67427200   -0.24170400
O                  2.48811500   -4.78879400   -0.28651400
C                  1.44789300   -3.98095700   -2.28584200
H                  0.42192200   -3.61768800   -2.34427800
H                  2.06760600   -3.38421900   -2.95934900
H                  1.49691800   -5.02272800   -2.58992800

TS-AXPL2
C                 -1.48237800    0.09753400   -0.03275400
C                 -0.68437100   -1.12671300    0.39393300
C                  1.35593600    0.01127900    0.12205900
C                  0.68178200    1.30171400    0.12885100
C                 -0.78206300    1.33567500    0.50307600
H                 -0.56563600   -1.14479900    1.48853700
H                 -1.49966200    0.11439000   -1.12980900
H                  1.77166000    0.87886000    1.57905900
H                  0.98295500    2.08461500   -0.56794000
H                 -0.86971000    1.30327100    1.59650900
O                  0.55032000   -1.11325200   -0.24258600
O                  2.46001700    0.03527700   -0.73464000
H                  3.11766300   -0.57365100   -0.39389600
O                  1.47349200    1.89882300    1.53908100
H                  2.23073100    2.45997600    1.30689600
O                 -1.34793900    2.52219600    0.00247800
H                 -2.29438200    2.48390700    0.17925700
O                 -2.78225900    0.11451500    0.50781000
H                 -3.25269900   -0.66063700    0.18260200
C                 -1.08802500   -3.50622800    0.36030600
O                 -1.70435300   -4.41839200   -0.09699400
C                  0.00544600   -3.64492900    1.38882400
H                  0.22457400   -4.70344600    1.49780600
H                  0.89694900   -3.09358900    1.09124000
H                 -0.34023000   -3.25229000    2.34821700
O                 -1.41511500   -2.24138500   -0.04873100

TS-AXPL3
C                 -1.47822300   -0.13310800   -0.09670200
C                 -0.63278300   -1.30075300    0.38342100
C                  1.37370600   -0.11287200    0.51851600
C                  0.60313100    1.19925900    0.40393700
C                 -0.81584700    1.15725000    0.28612200
H                 -0.62805700   -1.32748300    1.48255400
H                 -1.56231100   -0.20738000   -1.18960700
H                  1.51335400   -0.37164100    1.57721800
H                  1.16270400    2.01098100   -0.05239100
H                 -0.49241300    1.49323300    1.70677000
O                  0.67937700   -1.17268200   -0.11389100
O                  2.58130000    0.06322400   -0.13401500
H                  3.03169200   -0.78624500   -0.17655600
O                  0.60769700    1.74684100    2.10767200
H                  0.78151700    2.69367900    2.21460200
O                 -1.36814100    2.29003300   -0.34557900
H                 -2.26561200    2.38813400   -0.01596600
O                 -2.76571600   -0.17043300    0.49360000
H                 -3.26277300   -0.88374600    0.08049300
C                 -0.84667500   -3.70218400    0.32514000
O                 -1.30804400   -4.65863900   -0.21483900
C                  0.07334500   -3.76330800    1.51918900
H                  0.33150500   -4.80571600    1.68346600
H                  0.97381000   -3.17226800    1.35266100
H                 -0.43720800   -3.37797200    2.40475100
O                 -1.19602400   -2.46578400   -0.14695600

TS-AXPL4
C                  1.54627700    0.33987400    0.00803900
C                  1.08386300   -1.08415000   -0.27603900
C                 -1.17322200   -0.54791100   -0.55942100
C                 -0.79351100    0.88897600   -0.80318100
C                  0.58867500    1.27545700   -0.69852600
H                  1.11044700   -1.29251600   -1.35555300
H                  1.47528200    0.45073600    1.09676700
H                 -1.25167000   -1.07801400   -1.52538200
H                 -0.67512000    1.94876100    0.32309800
H                  1.03516500    1.84104700   -1.51117800
O                 -0.20501700   -1.23602300    0.23908600
O                 -2.38912900   -0.59713100    0.10944700
H                 -2.71446800   -1.50271200    0.09908700
O                 -1.43733000    1.39849700   -1.95442800
H                 -2.27837600    1.77244300   -1.68525700
O                  0.27992000    2.59656100    0.37973600
H                  0.77856900    2.64804000    1.21045900
O                  2.84770300    0.58872900   -0.45462900
H                  3.43954000   -0.03459000   -0.01901200
C                  1.97283900   -3.27868900    0.21312400
O                  2.70264300   -3.94015800    0.88230700
C                  1.07664500   -3.82185100   -0.87001900
H                  1.12474600   -4.90631900   -0.82733100
H                  0.05080800   -3.47981400   -0.73426200
H                  1.42858900   -3.48718600   -1.84871000
O                  1.96619100   -1.92271500    0.41924000

TS-AXPL5
C                  1.59599100   -0.01148500   -0.43193800
C                  0.90600200   -1.24849900    0.07735600
C                 -1.18098300   -0.29368900   -0.39731600
C                 -0.66061700    1.13685700   -0.44446100
C                  0.78569100    1.09160100   -0.88444800
H                  0.87743900   -2.00117700   -0.72416300
H                  1.95032700    1.25040600    0.42969500
H                 -1.11031100   -0.77152100   -1.38750400
H                 -0.74601200    1.49946300    0.58804100
H                  0.96417500    1.49878400   -1.87576000
O                 -0.41194100   -1.00577100    0.54104000
O                 -2.49578700   -0.22215300    0.04080100
H                 -2.86729700   -1.10761400    0.09399000
O                 -1.38251700    1.94627100   -1.33649500
H                 -2.31426900    1.88127100   -1.09976700
O                  1.62863300    2.27444400    0.03245400
H                  1.11224100    2.86334900    0.60533700
O                  2.63545600   -0.35789100   -1.32767900
H                  3.45590600   -0.40223800   -0.83312200
C                  1.46542000   -3.03155600    1.61016000
O                  2.05446900   -3.37674600    2.58981500
C                  0.56339900   -3.94596200    0.81529200
H                  0.46227000   -4.87299800    1.37295600
H                 -0.41364300   -3.49123100    0.65501100
H                  1.01176700   -4.16076300   -0.15732500
O                  1.63926600   -1.75420800    1.17043900

TS-AXPL6
C                 -1.46769600   -0.48301200    0.12775200
C                 -0.59568800   -1.71968800    0.01198500
C                  1.29130200   -0.52829400    0.76784800
C                  0.61239100    0.83142100    0.74122700
C                 -0.88960700    0.66856900    0.69307400
H                 -0.65727400   -2.29727900    0.94130800
H                 -2.36864100   -0.45792500   -0.47268800
H                  1.12865000   -1.00073400    1.75077500
H                  0.94574200    1.34934400   -0.16791500
H                 -1.41663100    0.10225500    1.82092100
O                  0.73699900   -1.36299600   -0.24705800
O                  2.62904500   -0.35223800    0.49228400
H                  3.09017800   -1.18776700    0.60631800
O                  1.01836600    1.53548800    1.89136700
H                  0.56801200    2.38561400    1.88080000
O                 -1.50986900    1.91246000    0.49685200
H                 -2.36773900    1.90429900    0.93141900
O                 -2.36141200   -0.77399600    1.81900700
H                 -2.95624600   -1.34197800    2.33669100
C                 -0.65695100   -3.73262100   -1.30844600
O                 -1.00693700   -4.26080600   -2.31599600
C                  0.18002000   -4.39698400   -0.24423100
H                  0.47338200   -5.37356200   -0.61888400
H                  1.06172400   -3.79993900   -0.01337600
H                 -0.40494600   -4.52550400    0.66946100
O                 -1.07404000   -2.44585500   -1.08140500

TS-AXPL7
C                 -1.21908500    0.03560300   -0.90957300
C                 -0.60991400   -1.22692500   -0.57546800
C                  1.37635600   -0.02159700   -0.13849800
C                  0.67578100    1.33699600    0.00095300
C                 -0.83980000    1.12203100    0.05502100
H                 -2.16119500   -1.23933300   -0.08898800
H                 -1.43292500    0.31584800   -1.93828500
H                  2.22925800   -0.07859600    0.54101900
H                  0.92140100    1.93831600   -0.87982200
H                 -1.05287300    0.75861400    1.06628100
O                  0.52116700   -1.09593900    0.24829900
O                  1.73806700   -0.11897700   -1.48369600
H                  1.95051200   -1.03559300   -1.69063900
O                  1.11591200    1.96446300    1.18297900
H                  0.68227500    2.82158300    1.24023800
O                 -1.47218800    2.35778400   -0.18231500
H                 -2.39707600    2.28172100    0.07095900
O                 -2.82757400   -0.39017800   -0.35581900
H                 -3.41885700   -0.63461100   -1.08493900
C                 -0.31598300   -3.37711300   -1.59837300
C                 -0.61733000   -3.96553600   -0.24283000
H                 -1.65609200   -3.76914900    0.02835500
H                 -0.44934600   -5.03766200   -0.30221100
H                  0.01075700   -3.51388100    0.52527500
O                 -0.05209500   -4.02755900   -2.56734900
O                 -0.33719800   -2.02145900   -1.71897000
