# Supplementary material for: Evans–Polanyi-like Formulations for Rapidly Predicting Key Depolymerization Barriers in Xylopyranoses: Toward the Faster Development of Kinetic Models for Hemicellulose Pyrolysis
Source: J Phys Chem A. 2025 May 14;129(21):4767–85. doi: 10.1021/acs.jpca.5c00675 (PMC12128103; doi:10.1021/acs.jpca.5c00675)
Supplement: Supplementary file 2 [file jp5c00675_si_002.zip › Optimized_Coordinates/glucose.txt]

glucose
C                  1.04080800   -1.22135700    0.37779000
C                  1.54334500    0.03872400   -0.30986200
C                  0.76033700    1.22737600    0.20960800
C                 -0.72789400    0.99986100    0.01300500
C                 -1.14399400   -0.32603700    0.64807100
C                 -2.58035100   -0.69840400    0.32200200
O                  1.72792700   -2.29376600   -0.17547400
O                  2.90603100    0.27716100   -0.02998700
O                  1.10074400    2.42045700   -0.46528100
O                 -1.47841000    2.01700600    0.63942000
O                 -2.75602900   -0.90604600   -1.06190200
O                 -0.33883200   -1.38907600    0.13991900
H                  1.21632200   -1.15256600    1.46383100
H                  1.37322000   -0.07630600   -1.38837900
H                  0.96060500    1.33533000    1.28643300
H                 -0.94455900    0.96070200   -1.06211800
H                 -1.02412400   -0.24649900    1.73862500
H                 -3.23589500    0.12166200    0.61495600
H                 -2.85046600   -1.59475600    0.89235900
H                  1.46352400   -3.10326900    0.27142800
H                  3.41669300   -0.46827400   -0.36140600
H                  2.05382100    2.53883400   -0.39581400
H                 -1.15726000    2.86005300    0.30274600
H                 -2.11486300   -1.57111200   -1.33327200

TS-acyclic-product
C                  1.46080000   -0.63824300   -0.05880500
C                  0.79524100   -1.91429300   -0.56231800
C                 -1.56990000   -0.43520900   -0.38379400
C                 -0.64164100    0.69104200    0.06246100
C                  0.73464100    0.59684700   -0.57082800
H                  1.08869600   -2.05547300   -1.60684000
H                  1.44802900   -0.61957100    1.03909600
H                 -1.95472800   -0.28789600   -1.40147600
H                 -0.54454600    0.63533100    1.15305800
H                  0.63849900    0.54543200   -1.66625500
O                 -0.63583900   -1.80178700   -0.53281800
O                 -2.33677600   -0.99128100    0.51053300
H                 -1.37352400   -1.91690700    0.33658500
O                 -1.18816600    1.93897600   -0.33125600
H                 -1.96242200    2.12876600    0.20641900
O                  1.52902600    1.70495000   -0.20451800
H                  1.00734300    2.50172500   -0.35131200
O                  2.78566800   -0.68129000   -0.53793600
H                  3.18301000    0.17736600   -0.35394000
C                  1.20469800   -3.13493600    0.24760500
O                  0.82324600   -3.01559400    1.60286700
H                  2.29381400   -3.19893200    0.22106500
H                  0.78742600   -4.03719100   -0.20966600
H                 -0.08125500   -3.31698500    1.71501800

TS-FFL1
C                 -1.53493400   -0.57081700   -0.42768900
C                 -1.00723900   -1.96399700   -0.06800600
C                  0.98098300   -0.95826500    0.32404100
C                  0.90674800    0.39075400   -0.18434200
C                 -0.69605800    0.48127900    0.27142700
H                 -1.14719200   -2.15303100    1.00365400
H                 -1.44412600   -0.42729000   -1.51258600
H                  1.09867300   -1.12211800    1.39699800
H                  0.82401100    0.38107200   -1.29052200
H                 -0.76964900    0.37862500    1.36198500
O                  0.42259600   -1.93671900   -0.37515500
O                  3.13630400   -0.88057300    0.40765600
O                  1.62189900    1.32174100    0.38385600
H                  2.96458600    0.09330900    0.50234500
O                 -1.08951500    1.75621600   -0.12594400
H                 -0.35440300    2.34558000    0.11401000
O                 -2.89430100   -0.52093200   -0.03685600
H                 -3.19614100    0.39027600   -0.12525300
H                  3.59984500   -0.99321500   -0.42747500
C                 -1.63595400   -3.09099900   -0.87113000
H                 -1.60415500   -2.83347600   -1.93743900
H                 -1.05545500   -4.00156000   -0.71910100
O                 -2.94366000   -3.34481800   -0.42431300
H                 -3.43450500   -2.51412500   -0.42379300

TS-FFL2
C                  1.60146000   -1.14406800    0.44441300
C                  0.96366800    0.03043100   -0.20478300
C                 -0.30951100    0.62737900    0.30118300
C                 -1.44093800   -0.30577900   -0.12627500
C                 -0.98201400   -1.73295700    0.18247200
O                  2.75880700   -1.42167900    0.10453700
O                  2.17405400    1.27524000    0.31088600
O                 -0.43256700    1.92167000   -0.25097100
O                 -2.60219400    0.13428700    0.55077500
O                  0.25888600   -1.87846400   -0.45260800
H                  1.22285600   -1.39669100    1.44973200
H                  1.16832700    0.11379200   -1.26614800
H                 -0.28919400    0.67732200    1.39760900
H                 -1.56488000   -0.21639900   -1.21191800
H                 -0.91045700   -1.85999300    1.27644200
H                  2.97890600    0.74432100    0.14703800
H                  2.15434700    2.05695400   -0.25605800
H                 -1.31465400    2.24346700   -0.03487600
H                 -3.37764200   -0.18820200    0.08424100
C                 -1.92974500   -2.78749200   -0.37231300
H                 -1.56679500   -3.77615700   -0.07170600
H                 -2.93589400   -2.65448300    0.03510100
O                 -2.02802800   -2.68569000   -1.77682200
H                 -1.12231900   -2.71460800   -2.10827700

TS-AXPL1
C                  1.43394600   -0.34227900    0.19171900
C                  1.17408500   -1.72204900   -0.39701500
C                 -1.12114400   -1.04271400   -0.51123000
C                 -0.81016100    0.35735500   -0.38314600
C                  0.64403800    0.70776000   -0.56568800
H                  1.56927500   -1.76708300   -1.41636700
H                  1.10375700   -0.32546300    1.23917300
H                 -2.12472500   -1.36950900   -0.75228800
H                 -1.10507000    0.25325100    0.83561700
H                  0.93637500    0.70438300   -1.62576700
O                 -0.24866200   -2.00024800   -0.48763900
O                 -1.74423400   -0.73295700    1.52557700
H                 -2.01354100   -1.07159700    2.38652300
O                 -1.68767400    1.23351800   -1.05026400
H                 -2.36343700    1.51266400   -0.42604300
O                  0.97189600    1.95598700    0.01030200
H                  0.41281200    2.62808800   -0.39170100
O                  2.82717100   -0.12078600    0.10572900
H                  2.98518900    0.80368400    0.33034800
C                  1.78825600   -2.84936700    0.42569800
H                  1.51710700   -2.71205200    1.48034000
H                  1.36822400   -3.79682300    0.08582300
O                  3.17947400   -2.91691200    0.23610200
H                  3.54988400   -2.04206100    0.40181000

TS-AXPL2
C                 -1.44539700   -0.70844500    0.12513400
C                 -0.64088300   -1.75557800    0.89024300
C                  1.37826500   -0.56931600    0.40289300
C                  0.65525600    0.64830300    0.12598400
C                 -0.84278800    0.67284400    0.35478600
H                 -0.63925900   -1.49713000    1.96015800
H                 -1.40141100   -0.96666200   -0.94394900
H                  1.63623300    0.42243100    1.61703400
H                  1.02867200    1.33221000   -0.63544600
H                 -1.04035700    0.94915300    1.39223900
O                  0.67637300   -1.79411900    0.38091000
O                  2.52595900   -0.69841500   -0.38065700
H                  3.17395700   -1.19825400    0.12061100
O                  1.30057100    1.50422500    1.54175100
H                  2.02777400    2.10958500    1.32848200
O                 -1.50201800    1.65525300   -0.42346300
H                 -1.37188100    1.45256500   -1.35570700
O                 -2.77265300   -0.73906900    0.59611100
H                 -3.23029300    0.03309500    0.24786500
C                 -1.20008900   -3.15644300    0.69938100
H                 -0.63406200   -3.84620500    1.33591000
H                 -2.24843700   -3.17345300    0.99574200
O                 -1.13666900   -3.54833700   -0.65495900
H                 -0.22033700   -3.44061800   -0.93236700

TS-AXPL3
C                 -1.12607900   -0.96050800   -0.00010200
C                 -0.08916500   -1.91630600    0.58371400
C                  1.71687300   -0.42305200    0.36806200
C                  0.78796500    0.70363400   -0.06600800
C                 -0.62255300    0.45463600   -0.02205700
H                 -0.04222200   -1.75377300    1.66994500
H                 -1.34708900   -1.28954800   -1.02936400
H                  1.83632200   -0.40654400    1.45982500
H                  1.21600400    1.37007800   -0.81251700
H                 -0.23582900    1.28011200    1.21865700
O                  1.18526400   -1.67114400   -0.00715300
O                  2.92661200   -0.23950600   -0.28350000
H                  3.51235700   -0.96345100   -0.04142500
O                  0.82542400    1.74574100    1.33614900
H                  0.83137000    2.68358500    1.09320700
O                 -1.42857300    1.32878300   -0.79464100
H                 -1.45903500    1.01264000   -1.70608100
O                 -2.30011900   -1.11491100    0.78474900
H                 -2.84173500   -0.33229700    0.64705700
C                 -0.41682100   -3.37262000    0.30075400
H                  0.28030700   -4.00951900    0.85753600
H                 -1.43315300   -3.57884400    0.63719100
O                 -0.36369500   -3.65488000   -1.08119800
H                  0.50470900   -3.38189900   -1.39437000

TS-AXPL4
C                  1.52421100   -0.24271600    0.24792400
C                  0.95191300   -1.58559000   -0.22364900
C                 -1.28591100   -0.80750100   -0.16015800
C                 -0.78797600    0.61234800   -0.26420700
C                  0.62972100    0.84136800   -0.29714100
H                  0.87127700   -1.60399100   -1.32045800
H                  1.46480000   -0.26399500    1.34050700
H                 -1.54536900   -1.16691000   -1.17028600
H                 -0.42302600    1.54356600    0.91844200
H                  1.05704300    1.42708700   -1.10680700
O                 -0.31931800   -1.70373500    0.38412600
O                 -2.41084300   -0.84895700    0.65944900
H                 -2.82872700   -1.70978400    0.55821200
O                 -1.49070800    1.31888800   -1.27126000
H                 -2.25576000    1.73015700   -0.86541100
O                  0.58711900    2.10669400    0.90844000
H                  1.18331400    2.02508200    1.66872500
O                  2.84689500   -0.00393700   -0.17852800
H                  3.43996800   -0.52781800    0.36805000
C                  1.78373300   -2.76599400    0.24091700
H                  1.27791000   -3.69073100   -0.05597400
H                  2.76412400   -2.74411200   -0.23821000
O                  2.00373000   -2.72449700    1.63653900
H                  1.13975300   -2.73079900    2.06288600

TS-AXPL5
C                  1.45527900   -0.43553700   -0.11509700
C                  0.68601700   -1.72163300    0.14223100
C                 -1.32544600   -0.51971300   -0.18864300
C                 -0.71016900    0.84646100    0.08908500
C                  0.74214200    0.78564500   -0.31820600
H                  0.66039700   -2.29951000   -0.79509800
H                  1.84493500    0.47777100    1.01035500
H                 -1.24685900   -0.77740400   -1.25636300
H                 -0.80908500    0.99065800    1.17245200
H                  1.01504100    1.43386600   -1.14491800
O                 -0.65117500   -1.47666200    0.58480500
O                 -2.65150300   -0.44835000    0.22239300
H                 -3.07433800   -1.29937600    0.07364900
O                 -1.34290500    1.87596100   -0.62777000
H                 -2.28656700    1.81988800   -0.44214500
O                  1.66232400    1.65066000    0.95075900
H                  1.21452700    2.14383800    1.65541100
O                  2.51637200   -0.67030700   -1.02292500
H                  3.34994100   -0.57584400   -0.55959100
C                  1.31249300   -2.58070200    1.23047700
H                  0.78869900   -3.54344800    1.27254200
H                  2.35886800   -2.76456300    0.98182800
O                  1.28263700   -1.93658200    2.48452200
H                  0.36330600   -1.70928700    2.65779200

TS-AXPL6
C                 -1.49760900   -1.03250700   -0.39642000
C                 -0.44050200   -2.11026100   -0.17443700
C                  1.17688700   -0.45989200    0.25728700
C                  0.31515700    0.70504400   -0.19906600
C                 -1.13485900    0.32483400   -0.18713100
H                 -0.47228300   -2.43002600    0.87348300
H                 -2.29494300   -1.26782500   -1.09691200
H                  1.00297000   -0.66033000    1.32662500
H                  0.62387100    0.96172000   -1.22317900
H                 -1.81583100   -0.14672800    1.02814400
O                  0.85457200   -1.61840200   -0.48753800
O                  2.49962200   -0.12115700    0.01123700
H                  3.07139300   -0.81417700    0.35370600
O                  0.49030900    1.82824900    0.64943100
H                  1.38611900    2.15618400    0.52280100
O                 -1.96898400    1.25236200   -0.84490200
H                 -1.91002700    2.07806200   -0.35623500
O                 -2.44463800   -1.18400900    1.15104100
H                 -3.39265600   -1.04249400    1.01812600
C                 -0.67133700   -3.29892400   -1.08918700
H                  0.10565500   -4.04692800   -0.89808500
H                 -1.64542400   -3.74145600   -0.87430600
O                 -0.68336600   -2.90046300   -2.44113500
H                  0.15267700   -2.45576100   -2.61751100

TS-AXPL7
C                 -1.37275600   -0.39260300   -0.42703800
C                 -0.72244700   -1.65583400   -0.18869300
C                  1.34066200   -0.57484400    0.42813700
C                  0.76926200    0.65600600   -0.28255800
C                 -0.69271400    0.82337000    0.12860000
H                 -2.13001000   -1.63979200    0.56249100
H                 -1.84502100   -0.23437000   -1.39437700
H                  1.76860300   -0.26590300    1.38669500
H                  0.81572900    0.50494200   -1.36805900
H                 -0.75511600    0.81555200    1.22397500
O                  0.37046500   -1.53345700    0.73418800
O                  2.36295100   -1.08927300   -0.40905300
H                  2.83180500   -1.77541400    0.07694400
O                  1.44975100    1.83968400    0.08702400
H                  2.29864700    1.86624000   -0.36249300
O                 -1.26048600    1.98899800   -0.40989000
H                 -0.65046700    2.71205000   -0.22473100
O                 -2.72906100   -0.68089000    0.59517000
H                 -3.58745500   -0.70714200    0.14532900
C                 -0.46023400   -2.56362200   -1.35276500
H                 -0.07837600   -3.51932800   -0.97691800
H                 -1.39921200   -2.76320400   -1.87445600
O                  0.41985200   -2.03728100   -2.34777500
H                  1.26879000   -1.85944000   -1.92416200
