# Supplementary material for: Evans–Polanyi-like Formulations for Rapidly Predicting Key Depolymerization Barriers in Xylopyranoses: Toward the Faster Development of Kinetic Models for Hemicellulose Pyrolysis
Source: J Phys Chem A. 2025 May 14;129(21):4767–85. doi: 10.1021/acs.jpca.5c00675 (PMC12128103; doi:10.1021/acs.jpca.5c00675)
Supplement: Supplementary file 2 [file jp5c00675_si_002.zip › Optimized_Coordinates/glucuronoxylan.txt]

glucuronoxylan
C                  1.06630100    0.37839700   -0.01606600
H                  0.87081000    0.31838000   -1.09645100
C                  2.29648400    1.23904500    0.25498100
H                  2.42629500    1.32426100    1.34216200
C                  2.34920000   -1.63199800   -0.12837800
H                  2.19821400   -1.73403100   -1.20939700
O                  2.11960400    2.49703500   -0.34522400
O                 -5.38392300    0.68119500    0.00492200
O                  1.26219400   -0.94680200    0.48624700
C                 -4.08863400    0.63601200    0.49968000
H                 -4.08147500    0.43132400    1.58370100
C                 -3.37403300   -0.49059500   -0.23717800
H                 -3.45867600   -0.28982600   -1.31379500
C                 -1.90054800   -0.53135300    0.14024200
H                 -1.82352800   -0.87406200    1.18164300
C                 -1.28995800    0.86665300    0.03940300
H                 -1.20855200    1.13668100   -1.02067000
C                 -2.14793500    1.89572000    0.76650300
H                 -2.13615700    1.68143100    1.84467400
O                 -3.94515000   -1.72903000    0.10456200
O                 -1.25705300   -1.43210700   -0.73481100
O                 -0.00243400    0.94634800    0.64966200
O                 -3.46532800    1.87852600    0.26180700
C                  3.52307000    0.58144600   -0.34416700
H                  3.41274000    0.56827600   -1.43883400
O                  4.66027900    1.31509200    0.03133900
H                  5.41453200    0.91636600   -0.41471500
C                  3.65595300   -0.86154500    0.14283000
H                  3.83958000   -0.84097300    1.22706200
O                  4.74744700   -1.42026700   -0.53911300
H                 -0.47866400   -1.77639300   -0.28727300
H                 -4.86544500   -1.71371500   -0.17626700
H                 -5.87359500    1.36838400    0.46636600
H                  1.41855400    2.95370700    0.12882100
H                 -1.75434200    2.89888400    0.60783500
C                  5.63308600   -2.19468900    0.25826000
H                  5.13037400   -3.06152400    0.69097500
H                  6.42240700   -2.54084700   -0.40619800
H                  6.06778100   -1.57802400    1.05255700
C                  2.40292800   -3.03180100    0.47613000
O                  2.96049100   -3.94116800   -0.05890000
O                  1.82641300   -3.14977400    1.67873200
H                  1.38402900   -2.31736400    1.90143800

TS-acyclic-product
C                  1.09177700    0.13395100    0.21785000
H                  0.76445100   -0.03851800   -0.81708700
C                  2.26468000    1.10841800    0.24362400
H                  2.53222200    1.30449800    1.28998400
C                  2.51529900   -1.77492900    0.07938100
H                  2.22151500   -1.98256800   -0.95542700
O                  1.89285400    2.28623400   -0.42740200
O                 -4.94706700    0.85140000   -0.27553800
O                  1.47115600   -1.11822900    0.79399300
C                 -4.30391600    0.13732500    0.59186000
H                 -4.80137700   -0.16444800    1.52106400
C                 -3.28339100   -0.88969000    0.10639000
H                 -3.16399600   -0.74260100   -0.97499600
C                 -1.90843100   -0.78276100    0.76205200
H                 -2.00940700   -0.92233900    1.84815100
C                 -1.26969100    0.57373600    0.48538600
H                 -1.26561000    0.75957100   -0.59606300
C                 -2.02103800    1.66801900    1.23580000
H                 -1.76260700    1.59589500    2.29541000
O                 -3.85128500   -2.14694700    0.38545200
O                 -1.16468700   -1.84276000    0.19270300
O                  0.06590900    0.66104900    0.98251400
O                 -3.42532300    1.52432000    1.10329800
C                  3.45377200    0.49494000   -0.46963800
H                  3.20084100    0.38016500   -1.53436400
O                  4.56109100    1.34292700   -0.31017600
H                  5.28041600    0.97499100   -0.83365400
C                  3.77515700   -0.88744200    0.09951800
H                  4.10443200   -0.75898900    1.14122300
O                  4.80518000   -1.42093600   -0.68848000
H                 -0.31820900   -1.92088800    0.64933400
H                 -3.19920500   -2.81297900    0.14016300
H                 -4.11025300    1.74292400    0.18553400
H                  1.30914000    2.78917500    0.14694400
H                 -1.73398800    2.65717100    0.87426500
C                  2.77375200   -3.10745900    0.77379500
O                  3.28400100   -4.03211200    0.21931300
O                  2.43984900   -3.14302300    2.07087500
H                  1.99098300   -2.31918700    2.30925900
C                  5.84689900   -2.07124400    0.02801200
H                  6.56489000   -2.41214200   -0.71522200
H                  6.33414100   -1.36817900    0.71220500
H                  5.47554400   -2.93525500    0.58239000

TS-FFL1
C                 -1.46962100   -0.52674300    0.07064100
C                 -0.76348600   -1.84497700    0.40998100
C                  1.15135700   -0.69519500    0.57760800
C                  0.95779400    0.59244200   -0.03029500
C                 -0.62254100    0.65440400    0.55055700
H                 -0.80946100   -2.01249000    1.49146200
H                 -1.19043300   -2.69496100   -0.11472700
H                 -1.60915200   -0.42755600   -1.01275100
H                  1.31390800   -0.76526700    1.65488800
H                  0.78821100    0.48442700   -1.12055700
H                 -0.59094200    0.70344100    1.64400000
O                  0.61659500   -1.75308900   -0.02020200
O                  3.26591900   -0.51119000    0.51911400
O                  1.66263600    1.60197800    0.40281300
H                  3.04404900    0.46104100    0.53806700
O                 -1.07647400    1.85720800    0.01349900
H                 -0.37778900    2.50415400    0.20766000
O                 -2.73852600   -0.65729900    0.70327000
H                  3.66139700   -0.68121500   -0.34129000
C                 -3.47986100    0.51391900    0.81376700
H                 -3.34722000    1.13885700   -0.08127600
C                 -4.95032500    0.15876300    0.99200600
H                 -5.05486300   -0.46995600    1.88593200
C                 -3.60824200    2.49202100    2.02893300
H                 -3.42792100    3.05324500    1.10023700
O                 -5.43975500   -0.48650300   -0.15876100
O                 -3.01548400    1.21186300    1.94864300
C                 -5.72372100    1.45409700    1.18436100
H                 -5.68171800    2.00814600    0.23530500
O                 -7.05926100    1.14663800    1.51138100
H                 -7.57341800    1.95362200    1.41723300
C                 -5.10584100    2.33692800    2.27403400
H                 -5.25609500    1.85919500    3.24930000
O                 -5.74768700    3.59284100    2.22293400
H                 -4.97726600   -1.32536000   -0.24168100
C                 -2.88839500    3.21058500    3.15802500
O                 -3.38334100    3.54154700    4.19838400
O                 -1.60189100    3.41521300    2.84936300
H                 -1.17635600    3.84007200    3.60698600
C                 -6.42065800    3.97487500    3.41404600
H                 -5.71911900    4.06816800    4.24511300
H                 -6.88321200    4.93982200    3.21157700
H                 -7.19835000    3.24698200    3.67015800

TS-FFL2
C                 -3.98463800   -0.58001100   -2.13982200
C                 -3.25009300    0.33513700   -1.23198100
C                 -1.76417000    0.49971400   -1.28661500
C                 -1.14165000   -0.80025600   -0.73813100
C                 -1.98881300   -1.97063900   -1.23443500
O                 -5.21885700   -0.43877600   -2.20238500
O                 -3.82971700    1.90007200   -1.97405700
O                 -1.44761800    1.64772300   -0.53055600
O                  0.20333600   -0.96514600   -1.17299300
O                 -3.32375700   -1.66783800   -0.97103400
H                 -3.41248100   -0.94320400   -3.01260300
H                 -3.73768000    0.49521300   -0.27755000
H                 -1.44836000    0.61469800   -2.33173200
H                 -1.17725800   -0.75508400    0.35732100
H                 -1.79263300   -2.12149100   -2.30816600
H                 -4.74401500    1.57903100   -2.13418300
H                 -3.83316000    2.62891000   -1.34126800
H                 -0.48613200    1.73577900   -0.51974600
O                  2.39511000   -2.51183800   -0.33448300
O                  4.85192000   -1.11404400   -0.43980300
O                  4.72420600    1.49383700    0.56873100
O                  1.31259700    0.96047400   -0.64463300
C                  1.20128700   -0.44487400   -0.38021200
C                  2.49740400   -1.16915700   -0.72894200
C                  3.65717800   -0.53272600    0.01242900
C                  3.69404800    0.97620800   -0.22952400
C                  2.33036800    1.60093400    0.12198400
H                  1.72821800   -2.93477500   -0.88409500
H                  5.56583100   -0.75632500    0.09781800
H                  0.96839300   -0.57667200    0.68775300
H                  2.66483400   -1.07434100   -1.81020400
H                  3.52110600   -0.70775700    1.09010700
H                  3.90138000    1.14588900   -1.29646500
H                  2.14363000    1.50376600    1.19681800
H                 -1.70749600   -2.88753700   -0.70858600
C                  2.30005700    3.08364400   -0.22918000
O                  1.85803800    3.36242800   -1.46450100
O                  2.68636100    3.93084800    0.51577600
H                  1.55337700    2.54906400   -1.89126000
C                  5.54571100    2.47062500   -0.05738700
H                  4.97200300    3.35272800   -0.34964400
H                  6.29075600    2.76459600    0.67917800
H                  6.04506800    2.04265900   -0.93318200

TS-AXPL1
C                 -0.92146300    0.11041900   -0.40618400
H                 -0.48288000   -0.05556000    0.58820500
C                 -2.14034900    1.02242000   -0.30571700
H                 -2.51226800    1.21592500   -1.32073700
C                 -2.23030100   -1.87102000   -0.16676300
H                 -1.83550800   -2.07233800    0.83553200
O                 -1.77562600    2.21046400    0.34871500
O                  4.13162600    0.64179400    0.65248100
O                 -1.28908600   -1.15518300   -0.96223500
C                  4.07317800    0.45855900   -1.45714200
H                  5.14660400    0.47722100   -1.59627700
C                  3.41716500   -0.77591400   -1.14829300
H                  3.63963900   -0.47474200    0.07422400
C                  1.92782000   -0.81778000   -1.38684300
H                  1.69591700   -0.99589700   -2.44721300
C                  1.37757900    0.53934400   -0.96296200
H                  1.55866900    0.67204800    0.10898200
C                  2.04700700    1.65343800   -1.75840600
H                  1.68788100    1.63343800   -2.78970300
O                  4.13223200   -1.89907800   -1.58665400
O                  1.42276300   -1.87328300   -0.59420900
O                 -0.00888400    0.70846800   -1.25590700
O                  3.48055500    1.56137600   -1.80605600
C                 -3.22653100    0.33868300    0.50119800
H                 -2.87146700    0.22271300    1.53607700
O                 -4.38538000    1.13056000    0.45896600
H                 -5.03325000    0.71774300    1.03912600
C                 -3.52993000   -1.05006200   -0.06136600
H                 -3.95592100   -0.92547200   -1.06779900
O                 -4.45883200   -1.64447100    0.80532000
H                  0.51771100   -2.04992400   -0.87317800
H                  4.00181500   -2.59534800   -0.93743500
H                  4.58439100    0.98756600    1.42973500
H                 -1.19926100    2.70954500   -0.23689800
H                  1.82720400    2.62463000   -1.31868500
C                 -2.48038100   -3.20933600   -0.85405300
O                 -2.91236400   -4.15840500   -0.27440300
O                 -2.23261900   -3.22324600   -2.17048700
H                 -1.83800400   -2.37788500   -2.42982100
C                 -5.52823500   -2.33460200    0.17238300
H                 -6.15898200   -2.72226900    0.96997100
H                 -6.10873300   -1.64626200   -0.45143000
H                 -5.16715500   -3.17049400   -0.42983000
TS-AXPL2
C                  1.10579700    0.23475400    0.23303700
H                  0.80823400    0.18521000   -0.82535500
C                  2.32441800    1.13767800    0.39802700
H                  2.55439300    1.21267200    1.46932300
C                  2.44668200   -1.72457200   -0.05029900
H                  2.19721900   -1.80897600   -1.11382500
O                  2.04463200    2.39450300   -0.16149700
O                 -5.25419700    0.33243100    0.32424500
O                  1.39892200   -1.09460200    0.68260700
C                 -4.05226600    0.38164200    1.02771800
H                 -4.18113100   -0.38332700    2.41919300
C                 -3.29824100   -0.84424300    0.91748200
H                 -3.67753000   -1.66720600    0.31565900
C                 -1.78622100   -0.81184600    1.03148800
H                 -1.50996700   -0.92842000    2.08591900
C                 -1.25608100    0.54857100    0.58180700
H                 -1.31650900    0.63020300   -0.51000400
C                 -2.08950200    1.65601900    1.21808200
H                 -2.06594600    1.55391600    2.31327500
O                 -3.80905100   -1.44987500    2.50878600
O                 -1.29114200   -1.88364900    0.26052000
O                  0.09126900    0.75119000    1.00957000
O                 -3.39911600    1.59955600    0.72868300
C                  3.51237200    0.53612700   -0.32609200
H                  3.30081600    0.53687300   -1.40587200
O                  4.65135600    1.30645800   -0.04216800
H                  5.37482300    0.94816300   -0.56656700
C                  3.74266500   -0.90826700    0.11816700
H                  4.02274500   -0.89830700    1.18180500
O                  4.78714200   -1.41436200   -0.66954600
H                 -0.34668900   -1.96093200    0.43979000
H                 -4.52782200   -2.09813800    2.44770800
H                 -5.87546500    0.92209600    0.75711300
H                  1.36174800    2.81082200    0.37304500
H                 -1.68167900    2.62901400    0.94383000
C                  2.61050900   -3.13349600    0.50943000
O                  3.10751200   -4.01942200   -0.11617900
O                  2.20937800   -3.28769600    1.77829700
H                  1.78580800   -2.47197800    2.08253700
C                  5.75716800   -2.18490700    0.02753400
H                  5.31605100   -3.07698400    0.47666800
H                  6.49527300   -2.49152100   -0.71101300
H                  6.24209700   -1.57753800    0.79941600

TS-AXPL3
C                  1.09695400    0.38583200   -0.03572900
H                  0.92012400    0.35615000   -1.12266000
C                  2.33875200    1.21475600    0.27882600
H                  2.44468000    1.27053700    1.37072800
C                  2.35445000   -1.64637300   -0.17593500
H                  2.23591400   -1.71480500   -1.26452000
O                  2.20249900    2.49113300   -0.29204600
O                 -5.28675300    0.02738300    0.78824900
O                  1.26684800   -0.95896000    0.42606800
C                 -3.95690000    0.24444000    1.10534900
H                 -3.80366500    0.31641100    2.19204700
C                 -3.15235400   -0.91886200    0.54659400
H                 -3.72351300   -1.58398100   -0.09792700
C                 -1.75353500   -0.71573000    0.27457800
H                 -1.90976600   -1.51039000    1.61951400
C                 -1.27699300    0.69732200    0.08983400
H                 -1.23929100    0.92223500   -0.98568600
C                 -2.17719100    1.70336400    0.80159900
H                 -1.99151000    1.64684400    1.88271500
O                 -2.93343800   -1.91194600    1.93967100
O                 -1.28388600   -1.60011600   -0.73465300
O                  0.03548700    0.95642800    0.62526000
O                 -3.53668800    1.44977800    0.51237000
C                  3.56675500    0.54715800   -0.30694700
H                  3.48113900    0.55977700   -1.40387900
O                  4.70873900    1.25214000    0.10872500
H                  5.46476200    0.84746500   -0.32877800
C                  3.66718800   -0.90955000    0.14868300
H                  3.82414400   -0.91937000    1.23697600
O                  4.76754500   -1.46657600   -0.52166000
H                 -0.42395400   -1.91604300   -0.44590600
H                 -3.03923400   -2.85395600    1.73672700
H                 -5.79085700    0.80006700    1.06220500
H                  1.44495300    2.91388100    0.12401700
H                 -1.96038300    2.71465800    0.46149700
C                  2.34339700   -3.06576200    0.38787500
O                  2.94299900   -3.96618200   -0.11733600
O                  1.63447400   -3.21718700    1.51397100
H                  1.20295400   -2.37442000    1.72603700
C                  5.62326500   -2.27289900    0.27590700
H                  6.42744900   -2.60747000   -0.37676000
H                  6.04243700   -1.68432100    1.09943600
H                  5.10001400   -3.14642400    0.66862800

TS-AXPL4
C                 -1.07958700    0.53035200   -0.08098900
H                 -0.80634700    0.45620700    0.98363800
C                 -2.33874000    1.37266000   -0.24398600
H                 -2.55969300    1.46128200   -1.31606800
C                 -2.26603800   -1.49668500    0.16477500
H                 -1.99563100   -1.54537000    1.22629900
O                 -2.15176500    2.62980500    0.35428400
O                  5.21592600   -0.11092400   -0.78379000
O                 -1.29688300   -0.78043800   -0.58362700
C                  3.99718100    0.31183300   -1.30415900
H                  4.13565700    0.67645300   -2.33756800
C                  3.04049000   -0.85083600   -1.30662000
H                  2.58284600   -1.63223900   -0.08312000
C                  1.64766400   -0.59173500   -1.10863200
H                  0.92909300   -0.98550800   -1.82285900
C                  1.25274200    0.71369700   -0.44613700
H                  1.32817300    0.60744000    0.64028600
C                  2.23225400    1.79853600   -0.88432200
H                  2.15424300    1.96630300   -1.96728000
O                  3.28276100   -1.74593000   -2.37652200
O                  1.44509900   -1.76790700    0.19701000
O                 -0.05963800    1.12366000   -0.80115400
O                  3.52610300    1.39163300   -0.51383000
C                 -3.49504800    0.67477900    0.44997400
H                 -3.30091700    0.68494600    1.53302800
O                 -4.68130900    1.36588300    0.15324500
H                 -5.38364600    0.95850400    0.67042900
C                 -3.62415400   -0.78596400    0.00680700
H                 -3.91102600   -0.79917200   -1.05470900
O                 -4.62883500   -1.35478900    0.80427700
H                  1.09932500   -2.61212000   -0.13032000
H                  4.05656000   -2.26654200   -2.14829900
H                  5.85915300    0.59497900   -0.90276400
H                 -1.47386000    3.09646000   -0.14339700
H                  2.01576700    2.73176300   -0.36508500
C                 -2.28613300   -2.92498500   -0.36729600
O                 -2.76921800   -3.83335200    0.23813100
O                 -1.74093900   -3.08403000   -1.58141100
H                 -1.38949500   -2.23174200   -1.87907600
C                 -5.53981600   -2.20504700    0.12177400
H                 -6.25868300   -2.54576500    0.86450800
H                 -6.06284600   -1.64964500   -0.66450300
H                 -5.03562000   -3.07331700   -0.30613800

TS-AXPL5
C                 -1.20026400    0.15306900   -0.20780000
H                 -1.04954500    0.29794100    0.87224500
C                 -2.37243000    0.98798900   -0.71124200
H                 -2.45580800    0.84769500   -1.79770500
C                 -2.59361700   -1.73151900    0.26293200
H                 -2.49251800   -1.60206100    1.34614700
O                 -2.15340400    2.33569400   -0.38195500
O                  5.20296400   -0.00814400   -1.27047700
O                 -1.45016900   -1.25012100   -0.43281700
C                  3.82352600    0.15968600   -1.28823600
H                  3.47963900    0.55274900   -2.26016600
C                  3.22006900   -1.21309600   -1.01936700
H                  3.59344100   -1.52279100   -0.03659900
C                  1.71731400   -1.06663500   -0.97888600
H                  1.23364000   -1.43704400   -1.88365300
C                  1.18016700    0.13122600   -0.33745600
H                  1.03537000   -1.23523100    0.67001700
C                  2.06837800    1.36692400   -0.33594500
H                  1.88134100    1.95866900   -1.24834700
O                  3.55078700   -2.14657600   -2.01803400
O                  1.23263900   -2.16815200    0.14956900
O                 -0.08303000    0.51664700   -0.91112900
O                  3.44667800    1.03581500   -0.26227200
C                 -3.65588500    0.52597400   -0.05010900
H                 -3.59084500    0.73977200    1.02697400
O                 -4.73824000    1.21000300   -0.62826000
H                 -5.52890400    0.95228500   -0.14352600
C                 -3.84409100   -0.98000500   -0.23284100
H                 -3.97902900   -1.17767200   -1.30663400
O                 -4.99218600   -1.34265300    0.48851400
H                  0.35564600   -2.49564900   -0.11507600
H                  4.51169600   -2.19252200   -2.06538200
H                  5.62250100    0.85343700   -1.35497200
H                 -1.33604800    2.60709600   -0.81212000
H                  1.86585800    2.00340300    0.52540300
C                 -2.69711300   -3.22372400   -0.02485000
O                 -3.22436700   -3.99823300    0.71299800
O                 -2.17827700   -3.60058600   -1.20593500
H                 -1.78948400   -2.82785000   -1.64142700
C                 -5.85478800   -2.26108600   -0.16774700
H                 -6.69094000   -2.43573800    0.50655500
H                 -6.22436900   -1.83296000   -1.10580000
H                 -5.35684500   -3.21321400   -0.36455600

TS-AXPL6
C                 -1.04673600    0.67700600    0.86412900
H                 -1.39329100    0.99265900    1.86338000
C                 -1.89870800    1.36818400   -0.20432300
H                 -1.50778800    1.07049100   -1.18818000
C                 -2.52835900   -1.21183900    0.96119500
H                 -2.91466200   -0.92925700    1.94923400
O                 -1.82928900    2.76076700   -0.02623800
O                  4.99757600    0.68615000   -0.79307000
O                 -1.20875000   -0.74681300    0.76691200
C                  3.75378500    0.59139100   -0.19385700
H                  3.10967900    1.45008100   -0.44561000
C                  3.12398800   -0.70441400   -0.68033300
H                  3.82716100   -1.51792500   -0.45968300
C                  1.82658800   -0.92801000    0.05106200
H                  1.01747500    0.06421700   -0.14101500
C                  1.66185100   -0.40061100    1.34496800
H                  0.94968500   -0.85903300    2.02068400
C                  2.68096400    0.57235400    1.89126600
H                  2.26285300    1.58240500    1.86490700
O                  2.81342800   -0.67166900   -2.05739900
O                  1.18391100   -2.12877300   -0.25240600
O                  0.27059900    0.95907300    0.68190100
O                  3.91507900    0.51269600    1.20572800
C                 -3.34060000    0.92054900   -0.08696300
H                 -3.73753300    1.27054200    0.87785900
O                 -4.08075700    1.46738900   -1.15094700
H                 -4.99423400    1.19103300   -1.02340400
C                 -3.44533600   -0.60687200   -0.11932900
H                 -3.11264300   -0.95485800   -1.10764100
O                 -4.80172700   -0.91219300    0.08755200
H                  1.19625100   -2.21740100   -1.21364800
H                  3.63684200   -0.61354500   -2.55258900
H                  5.42314500    1.50399200   -0.51835100
H                 -0.89456600    2.99204400   -0.00972900
H                  2.89296500    0.30574300    2.92766000
C                 -2.48741200   -2.73860100    0.90650600
O                 -3.43236600   -3.40620400    1.21636800
O                 -1.34985500   -3.27585000    0.47186700
H                 -0.66239600   -2.59886400    0.32511200
C                 -5.34014300   -1.91096200   -0.76591900
H                 -6.39145800   -2.00881900   -0.50036800
H                 -5.25722600   -1.60139200   -1.81408300
H                 -4.84624900   -2.87229400   -0.61784900

TS-AXPL7
C                 -0.94593700   -0.34292700    1.17337000
H                 -0.83873000    0.66845800    1.60334000
C                 -1.38452900   -0.22534000   -0.28738500
H                 -1.51161300   -1.24329400   -0.68501400
C                 -3.25279600   -0.31810300    1.89946300
H                 -3.15217000    0.68715900    2.33072900
O                 -0.37821100    0.46830000   -0.99578700
O                  4.28355300    0.18050300   -1.01911200
O                 -2.01811200   -1.00387800    1.88439700
C                  3.17136500   -0.45862900   -0.49401000
H                  2.31589000    0.22444300   -0.38112900
C                  2.82448400   -1.60307500   -1.43541000
H                  3.64076000   -2.33656300   -1.38056200
C                  1.52392600   -2.22861800   -0.96148700
H                  0.72971900   -1.50800600   -1.17977500
C                  1.58065100   -2.44743500    0.52308500
H                  0.98459500   -3.25482200    0.92698600
C                  2.52180900   -1.79222300    1.34491400
H                  1.55591100   -1.10599300    1.74861400
O                  2.60902500   -1.17191300   -2.75673500
O                  1.27081700   -3.48070000   -1.56096000
O                  0.19196400   -1.04686800    1.31330900
O                  3.52113200   -0.99661700    0.77101000
C                 -2.70694800    0.50851800   -0.36826400
H                 -2.57106400    1.52280100    0.03688600
O                 -3.06884000    0.58264600   -1.73186600
H                 -3.89935000    1.06808200   -1.78210100
C                 -3.78609600   -0.18139100    0.45760000
H                 -3.97236300   -1.18165800    0.04193000
O                 -4.93160500    0.62683100    0.35435900
H                  1.26715400   -3.34447800   -2.51437100
H                  3.38598600   -0.67765800   -3.03887200
H                  4.49996300    0.94261800   -0.47403100
H                 -0.75950700    0.73974300   -1.83921700
H                  2.89806700   -2.31847700    2.21668200
C                 -4.19775600   -1.10657700    2.80709900
O                 -5.28810300   -0.71034000    3.10053300
O                 -3.72039900   -2.27603100    3.23275700
H                 -2.80747800   -2.36060000    2.91030600
C                 -6.16030900   -0.06609800    0.18262200
H                 -6.92831200    0.69655700    0.06485300
H                 -6.12424800   -0.68659000   -0.72014300
H                 -6.39692400   -0.67965700    1.05212500
