# Supplementary material for: Evans–Polanyi-like Formulations for Rapidly Predicting Key Depolymerization Barriers in Xylopyranoses: Toward the Faster Development of Kinetic Models for Hemicellulose Pyrolysis
Source: J Phys Chem A. 2025 May 14;129(21):4767–85. doi: 10.1021/acs.jpca.5c00675 (PMC12128103; doi:10.1021/acs.jpca.5c00675)
Supplement: Supplementary file 2 [file jp5c00675_si_002.zip › Optimized_Coordinates/xylobiose.txt]

xylobiose
C                  1.17153200    0.25288400   -0.15826200
H                  1.11788300    0.45034900   -1.24199900
C                  2.31727700    1.05484500    0.45513600
H                  2.30473700    0.89166900    1.54071700
C                  2.52428300   -1.61747800   -0.59074400
H                  2.49105200   -1.41139700   -1.66894200
O                  2.16458800    2.41547200    0.13471700
O                 -5.31760600    0.33176900   -0.51059700
O                  1.35288800   -1.13697100    0.04940700
C                 -4.05996400    0.48853100    0.05689500
H                 -4.13401700    0.84633200    1.09765300
C                 -3.38950900   -0.87970000    0.03216800
H                 -3.38506100   -1.22888500   -1.00922000
C                 -1.95252900   -0.78448500    0.52238600
H                 -1.97113800   -0.55437700    1.59892300
C                 -1.22927100    0.36055800   -0.18869200
H                 -1.03867500    0.06630900   -1.22773600
C                 -2.05061100    1.64488100   -0.15453100
H                 -2.12169100    1.99652000    0.88501300
O                 -4.08607800   -1.76971000    0.87040700
O                 -1.33516400   -2.02253500    0.28433600
O                  0.00545400    0.64853700    0.47047200
O                 -3.33323100    1.42938600   -0.70249600
C                  3.64322900    0.56995900   -0.10310600
H                  3.68434400    0.82926200   -1.17231000
O                  4.68625600    1.19862500    0.59900300
H                  5.51298300    0.86331000    0.23724300
C                  3.74685900   -0.94540000    0.02476100
H                  3.80234900   -1.19445700    1.09143600
O                  4.94099500   -1.31641900   -0.64379700
H                  5.23415500   -2.17661200   -0.33437700
H                 -0.38435100   -1.92399400    0.42688000
H                 -4.98366300   -1.84263500    0.53129500
H                 -5.77626500    1.17679400   -0.49342700
H                  1.36566000    2.72785200    0.56977100
H                  2.54468400   -2.69764200   -0.44392900
H                 -1.56905900    2.41903700   -0.75166100

TS-acyclic-product
C                  1.09843700    0.18231600   -0.04051000
H                  0.93191700    0.10071200   -1.12624200
C                  2.26506100    1.12922600    0.23802300
H                  2.36132800    1.24084300    1.32568800
C                  2.48943100   -1.71074600   -0.13178700
H                  2.34279500   -1.78048400   -1.21779400
O                  2.02376000    2.36366000   -0.39059600
O                 -4.97096200    0.67255300   -1.02970700
O                  1.36288500   -1.10781700    0.49031800
C                 -4.35750600    0.12796900   -0.02719900
H                 -4.88988400   -0.01108900    0.92126100
C                 -3.31624700   -0.95579900   -0.28816800
H                 -3.12200600   -0.96699700   -1.36888300
C                 -1.98708400   -0.75640700    0.43840700
H                 -2.16360900   -0.70376300    1.52326200
C                 -1.30127500    0.52815500   -0.01565700
H                 -1.18927900    0.51151100   -1.10715600
C                 -2.09751800    1.74457000    0.44974000
H                 -1.91194100    1.88032700    1.51819700
O                 -3.91204000   -2.16244700    0.12720700
O                 -1.23905200   -1.90742400    0.11213600
O                 -0.02128600    0.70178800    0.59007000
O                 -3.49317400    1.57852700    0.25657500
C                  3.55365300    0.54781800   -0.31536300
H                  3.48406700    0.53403700   -1.41408400
O                  4.62663600    1.35273400    0.10342200
H                  5.43076900    0.96553500   -0.25739200
C                  3.73510400   -0.88523200    0.16983600
H                  3.90343900   -0.85956000    1.25326600
O                  4.87239300   -1.39096700   -0.50796200
H                  5.23728300   -2.13566400   -0.02428700
H                 -0.34845100   -1.83869800    0.48672000
H                 -3.23142300   -2.84270900    0.06834000
H                 -4.13055300    1.63217000   -0.71254500
H                  1.31423100    2.80361700    0.08585400
H                  2.57105200   -2.71932900    0.27414700
H                 -1.77599900    2.64466700   -0.07764600

TS-FFL1
C                 -1.58982100   -0.22854600   -0.35945600
C                 -0.86918700   -1.56994900   -0.17438600
C                  1.06766400   -0.43736900   -0.05527300
C                  0.81603000    0.88682800   -0.55127300
C                 -0.70614700    0.90071400    0.16878800
H                 -0.84952200   -1.82411900    0.89070900
H                 -1.33336100   -2.37422200   -0.73790800
H                 -1.79511100   -0.03713200   -1.41989800
H                  1.34161200   -0.58648400    0.99078600
H                  0.54959300    0.84790500   -1.62708200
H                 -0.59423500    0.83195900    1.25669100
O                  0.48489400   -1.45297100   -0.67994900
O                  3.17073300   -0.23768100   -0.31906600
O                  1.54945300    1.87753700   -0.12194100
H                  2.96410800    0.72883800   -0.20921100
O                 -1.17440500    2.15901700   -0.20339300
H                 -0.40647900    2.75017500   -0.10755600
O                 -2.81213900   -0.41746100    0.33827500
H                  3.47946100   -0.34698700   -1.22371100
C                 -3.57015600    0.72987300    0.57354400
H                 -3.46377800    1.43663700   -0.26256200
C                 -5.02921300    0.30682700    0.71380400
H                 -5.10287000   -0.42572200    1.52839400
C                 -3.76967000    2.55192900    1.99321900
H                 -3.64693100    3.22719900    1.13585700
O                 -5.49781800   -0.22435400   -0.50271700
O                 -3.10462100    1.32466600    1.76087900
C                 -5.86362600    1.52747700    1.06218500
H                 -5.86353400    2.20080400    0.19141500
O                 -7.17373000    1.11337500    1.36614300
H                 -7.67050300    1.90388600    1.60088300
C                 -5.24971200    2.27417600    2.24142500
H                 -5.35459200    1.64233800    3.13218900
O                 -6.00380700    3.46812100    2.38197600
H                 -5.85523100    3.84369500    3.25286100
H                 -5.00415500   -1.03113600   -0.67487100
H                 -3.30019500    3.00843600    2.86557600

TS-FFL2
C                 -4.24982400   -0.56790300   -0.29431400
C                 -3.33219400    0.49534100    0.18093000
C                 -1.90700000    0.58466800   -0.25921700
C                 -1.15664400   -0.58523700    0.41276700
C                 -2.08201200   -1.80062900    0.40088400
O                 -5.46723000   -0.39204800   -0.09390400
O                 -4.11375500    1.88091200   -0.74605200
O                 -1.42717300    1.85616200    0.10772200
O                  0.05076900   -0.87615600   -0.27734600
O                 -3.32370200   -1.39376700    0.89231400
H                 -3.90085600   -1.13394200   -1.17683600
H                 -3.58261100    0.89087500    1.15825600
H                 -1.84954200    0.43895300   -1.34582300
H                 -0.93927400   -0.29625000    1.44857500
H                 -2.14307700   -2.19176800   -0.62716800
H                 -5.02718500    1.54842600   -0.60155300
H                 -3.99099300    2.72895100   -0.30311900
H                 -0.46373400    1.84346700    0.00486000
O                  2.38711600   -2.42094200   -0.09075100
O                  4.73047000   -0.98113500   -0.78572800
O                  4.84864000    1.56704400    0.41888300
O                  1.24776600    1.04312900    0.03094200
C                  1.21629800   -0.36082200    0.25693900
C                  2.38179700   -1.06005700   -0.43891200
C                  3.69776600   -0.44329200    0.00071000
C                  3.64621500    1.07282700   -0.14582200
C                  2.42277100    1.63542100    0.56877200
H                  1.58216100   -2.81660000   -0.43891600
H                  5.55426500   -0.58444200   -0.48476700
H                  5.04806700    2.43377400    0.05765000
H                  1.26203600   -0.54434300    1.34330600
H                  2.26494100   -0.91903100   -1.52154900
H                  3.85387300   -0.68206400    1.06392800
H                  3.58772600    1.31069100   -1.21477100
H                  2.49874200    1.43739500    1.64604500
H                  2.33273900    2.71168000    0.41819000
H                 -1.67573300   -2.59057300    1.03879700

TS-AXPL1
C                 -1.05818300    0.27803700    0.04906400
H                 -0.93241500    0.42854200    1.13346400
C                 -2.26751900    1.06679300   -0.44868900
H                 -2.32550000    0.95141200   -1.53886500
C                 -2.31927200   -1.65362900    0.48799700
H                 -2.21297400   -1.49196000    1.56872800
O                 -2.13858200    2.41647000   -0.07640900
O                  3.59791200   -0.02906300    2.11248900
O                 -1.21301900   -1.10562200   -0.21312800
C                  4.07689900    0.51660600    0.07673100
H                  5.14863200    0.55709500    0.22591700
C                  3.43950300   -0.73440300   -0.19623100
H                  3.34024000   -0.87244400    1.04884600
C                  2.04923300   -0.66402100   -0.78439800
H                  2.08099000   -0.44266500   -1.86222400
C                  1.33137000    0.47319500   -0.06659600
H                  1.23955600    0.22068100    0.99493500
C                  2.09795900    1.77981000   -0.24394600
H                  1.97234100    2.13560400   -1.26887300
O                  4.30264800   -1.66796600   -0.78753100
O                  1.45691500   -1.92098300   -0.56296300
O                  0.05182400    0.73844300   -0.63985900
O                  3.51391900    1.68129800   -0.00491200
C                 -3.53645900    0.51293400    0.17543700
H                 -3.51225900    0.72685200    1.25510000
O                 -4.64288000    1.13483600   -0.42835500
H                 -5.43314000    0.76418100   -0.02233300
C                 -3.60282700   -0.99857400   -0.01009400
H                 -3.72707600   -1.20518400   -1.08007200
O                 -4.73371800   -1.43579600    0.72433100
H                 -5.02312200   -2.29176700    0.39998700
H                  0.49913200   -1.84176800   -0.67199600
H                  4.02801800   -2.53811900   -0.48553300
H                  3.79293000    0.02368500    3.05403200
H                 -1.40607900    2.78989600   -0.57467200
H                 -2.31589600   -2.72666000    0.29504100
H                  1.73365300    2.53522200    0.45035200

TS-AXPL2
C                  1.17887100    0.27102500   -0.22577000
H                  1.12200900    0.35622100   -1.32383500
C                  2.34421900    1.10649400    0.29840600
H                  2.33385400    1.05492400    1.39510500
C                  2.49166300   -1.66297100   -0.47362800
H                  2.45588500   -1.56433800   -1.56667600
O                  2.21881400    2.42954100   -0.15892000
O                 -5.09828700   -0.16100400   -1.11189400
O                  1.33308000   -1.09710300    0.11991400
C                 -4.04952000    0.27105300   -0.30121500
H                 -4.47303500    0.28089000    1.22091300
C                 -3.35546800   -0.81960200    0.33988800
H                 -3.67016800   -1.84496200    0.16091700
C                 -1.88791100   -0.67917400    0.69695800
H                 -1.80913900   -0.28295500    1.71650900
C                 -1.21339000    0.34362500   -0.21641300
H                 -1.04209200   -0.09721500   -1.20561600
C                 -2.09911100    1.57595800   -0.35878600
H                 -2.29782800    2.00388100    0.63539600
O                 -4.18513000   -0.58278500    1.90477600
O                 -1.31680700   -1.96194400    0.61058500
O                  0.02595600    0.75161600    0.36428500
O                 -3.28918900    1.22836400   -1.01095000
C                  3.65704400    0.53923900   -0.21173000
H                  3.69838400    0.68935800   -1.30152400
O                  4.71584200    1.21267100    0.42170800
H                  5.53443500    0.83584600    0.08330500
C                  3.73059000   -0.95762100    0.06722300
H                  3.78716200   -1.09927200    1.15329700
O                  4.91221000   -1.41990400   -0.56558400
H                  5.19610500   -2.24436900   -0.16411000
H                 -0.35423400   -1.86226300    0.62775100
H                 -4.91354900   -1.20857900    2.03752000
H                 -5.75319500    0.53970000   -1.14477800
H                  1.41887000    2.79713600    0.22908800
H                  2.49233200   -2.72341600   -0.22000500
H                 -1.59726700    2.32375500   -0.97361300

TS-AXPL3
C                  1.12557100    0.31724700   -0.25865700
H                  1.14579600    0.42476000   -1.35661300
C                  2.26164500    1.12840900    0.36471500
H                  2.18039500    1.04007600    1.45614900
C                  2.45254800   -1.60799300   -0.47603400
H                  2.48750500   -1.47396500   -1.56581700
O                  2.16690000    2.46785700   -0.05225300
O                 -5.36054500    0.09420700   -0.38579600
O                  1.25702100   -1.06441800    0.06187000
C                 -4.10697300    0.35716800    0.14316700
H                 -4.16598700    0.67583100    1.19319700
C                 -3.28630700   -0.91843200    0.03358500
H                 -3.80183600   -1.74855400   -0.44221600
C                 -1.86689500   -0.81947200   -0.07950100
H                 -2.19570400   -1.17661400    1.34309100
C                 -1.26326800    0.50262100   -0.45822200
H                 -1.02339700    0.49527800   -1.53109400
C                 -2.20505200    1.66139600   -0.14003800
H                 -2.20570800    1.83016700    0.94564400
O                 -3.28430200   -1.48268200    1.72118700
O                 -1.29097300   -1.93814600   -0.71991500
O                 -0.05336300    0.80835700    0.25872500
O                 -3.51033400    1.39063900   -0.60635900
C                  3.60398800    0.57684900   -0.07824400
H                  3.71370100    0.75729000   -1.15864400
O                  4.62295200    1.22954900    0.63838400
H                  5.45905400    0.85083600    0.34830900
C                  3.65667000   -0.92606800    0.16309800
H                  3.64290500   -1.09857500    1.24610400
O                  4.87587800   -1.37673400   -0.40503200
H                  5.12268000   -2.22000100   -0.01846000
H                 -0.38677700   -1.99951900   -0.38802900
H                 -3.40336000   -2.44075000    1.79497400
H                 -5.84907700    0.92267300   -0.41759300
H                  1.32451900    2.80601700    0.26670100
H                  2.44095900   -2.67696000   -0.25839300
H                 -1.86820400    2.57045100   -0.63610800

TS-AXPL4
C                 -1.12840900    0.34241500    0.12139500
H                 -1.03723100    0.28232600    1.21909200
C                 -2.37446400    1.14240000   -0.25356800
H                 -2.40367300    1.23548700   -1.34735400
C                 -2.25926800   -1.69750700    0.13985400
H                 -2.18390200   -1.74192900    1.23540500
O                 -2.33742600    2.40170500    0.37120100
O                  5.21446300    0.09292600    0.55869100
O                 -1.17955500   -0.96591700   -0.41121800
C                  4.07473900    0.39004100   -0.18409000
H                  4.36060100    0.65711500   -1.21725700
C                  3.18112300   -0.82106900   -0.20923400
H                  2.57480000   -1.48823600    1.00553400
C                  1.76562700   -0.62479700   -0.25848200
H                  1.17490400   -1.14150200   -1.00981600
C                  1.21352200    0.71517600    0.18773000
H                  1.11463300    0.72141900    1.27770500
C                  2.20554100    1.80585700   -0.20398700
H                  2.29617500    1.86151300   -1.29735800
O                  3.63607300   -1.80590600   -1.12051700
O                  1.41185800   -1.66010600    1.14583900
O                 -0.03420200    1.01148700   -0.41248900
O                  3.44073300    1.51321900    0.40387000
C                 -3.61606400    0.40575000    0.21508000
H                 -3.62392100    0.40903600    1.31591300
O                 -4.75263700    1.06242800   -0.28972100
H                 -5.52150900    0.56899700    0.01354100
C                 -3.57789800   -1.04203700   -0.25788500
H                 -3.67149600   -1.04541200   -1.35067800
O                 -4.68936800   -1.68492500    0.34558500
H                 -4.91286700   -2.47784000   -0.14707000
H                  1.14452500   -2.54600900    0.86273900
H                  4.39646500   -2.23456600   -0.72071100
H                  5.83353800    0.82424500    0.46889800
H                 -1.57784100    2.87605900    0.02030400
H                 -2.18937100   -2.71224800   -0.25487300
H                  1.87140400    2.77211800    0.17293000

TS-AXPL5
C                 -1.14550400    0.31991200    0.23313000
H                 -1.15666600    0.44413000    1.32704800
C                 -2.28478400    1.10110900   -0.41880600
H                 -2.19675000    0.98391700   -1.50730700
C                 -2.47938500   -1.61853800    0.48180700
H                 -2.52624400   -1.45876000    1.56738500
O                 -2.19473900    2.45161200   -0.03941000
O                  5.34658300    0.35193400   -0.03738800
O                 -1.27476500   -1.08700000   -0.05370900
C                  3.97906600    0.51011200   -0.24017500
H                  3.76986800    0.92223600   -1.24243900
C                  3.35889800   -0.87416900   -0.09455900
H                  3.58540600   -1.20659400    0.92542400
C                  1.86661100   -0.73596200   -0.27469300
H                  1.54179200   -1.00154000   -1.28284200
C                  1.24022300    0.41308400    0.39259500
H                  1.03161500   -1.10299200    1.28181900
C                  2.09260300    1.66744700    0.49886200
H                  2.01079100    2.26426300   -0.42668900
O                  3.85186700   -1.77778800   -1.05406800
O                  1.21971300   -1.91624200    0.61787800
O                  0.02941700    0.78705100   -0.29873300
O                  3.46016700    1.36289500    0.74023600
C                 -3.62833500    0.55767700    0.02873300
H                 -3.74497600    0.76027600    1.10425000
O                 -4.64467200    1.19139000   -0.70831700
H                 -5.48314800    0.83061600   -0.40308500
C                 -3.67642200   -0.94986100   -0.18354500
H                 -3.65215400   -1.14334300   -1.26269900
O                 -4.89750900   -1.39620200    0.38364200
H                 -5.15742200   -2.22930800   -0.01589200
H                  0.32096800   -2.03078600    0.23731600
H                  4.81083600   -1.79554800   -0.96604200
H                  5.75918300    1.22087700   -0.03023000
H                 -1.32787000    2.76495300   -0.31754400
H                 -2.47018800   -2.69252100    0.28812300
H                  1.77367000    2.29439100    1.33144300

TS-AXPL6
C                 -1.16551900    0.47585200    0.74953000
H                 -1.53845700    0.68469900    1.76863100
C                 -2.06951400    1.18774200   -0.26751900
H                 -1.68153300    0.96190200   -1.27112000
C                 -2.56898400   -1.44418700    0.76280700
H                 -2.91552800   -1.19920100    1.77592800
O                 -2.04304500    2.56943800   -0.00930600
O                  4.99823200    0.47731400   -0.95743500
O                 -1.25379500   -0.96014000    0.55349100
C                  3.74604900    0.49777600   -0.36509400
H                  3.13909900    1.34532800   -0.72584300
C                  3.05639100   -0.80979200   -0.74208300
H                  3.74478800   -1.63466800   -0.51679800
C                  1.80103000   -0.98039700    0.07896200
H                  0.98945800   -0.03115000   -0.17824500
C                  1.69467000   -0.32542700    1.32249300
H                  1.03575800   -0.72711800    2.08344100
C                  2.65365300    0.78117400    1.67318200
H                  2.20434400    1.74404500    1.40713000
O                  2.70589700   -0.79916400   -2.10478900
O                  1.16849600   -2.19661600   -0.10260200
O                  0.11775900    0.86997500    0.59661400
O                  3.89966800    0.59985400    1.03409100
C                 -3.49779700    0.68999500   -0.16389900
H                 -3.89892700    0.98259600    0.81850700
O                 -4.26381000    1.25900900   -1.19888800
H                 -5.15451500    0.90322700   -1.11747000
C                 -3.51992000   -0.83011400   -0.25911700
H                 -3.20336200   -1.11181700   -1.27082100
O                 -4.86211400   -1.22810300   -0.02245600
H                 -5.01164600   -2.10060400   -0.39341700
H                  0.21631100   -2.04037200    0.00676300
H                  3.52017300   -0.81571500   -2.61676300
H                  5.44516900    1.31017600   -0.77959800
H                 -1.11243400    2.81490300    0.03974900
H                 -2.53489500   -2.53099200    0.66455400
H                  2.84484500    0.76742600    2.74610300

TS-AXPL7
C                 -1.06958000    0.70373700    0.86491800
H                 -1.25148900    1.72492500    1.24040400
C                 -1.59568100    0.60430900   -0.57584300
H                 -1.38672300   -0.41327800   -0.94076200
C                 -3.12077800    0.05373200    1.79196700
H                 -3.29402400    1.07597800    2.15781200
O                 -0.99303700    1.57775500   -1.38149400
O                  4.20093800    1.54837300   -0.46460800
O                 -1.73918900   -0.22723800    1.70946700
C                  3.07755800    0.88158500    0.00758500
H                  2.29468500    1.58292800    0.32402800
C                  2.56177300    0.02972000   -1.15071300
H                  3.43445900   -0.39159200   -1.65972100
C                  1.68920700   -1.15570700   -0.71406400
H                  0.74934500   -1.10174000   -1.26714300
C                  1.43407200   -1.17974500    0.77269600
H                  0.69220500   -1.87119300    1.15697500
C                  2.33367200   -0.57228300    1.65996100
H                  1.26828800    0.26740200    1.74924800
O                  1.79439300    0.82866100   -2.03682200
O                  2.39945100   -2.34571400   -1.03385300
O                  0.27372600    0.43903900    0.89007700
O                  3.44877000    0.07449300    1.10756700
C                 -3.10022600    0.80883000   -0.59723800
H                 -3.30944700    1.85242200   -0.31639700
O                 -3.58508000    0.53967100   -1.89210100
H                 -4.54006200    0.65664700   -1.86314800
C                 -3.76853300   -0.10557200    0.42054100
H                 -3.64598200   -1.14066900    0.07716900
O                 -5.14240100    0.25519800    0.43798100
H                 -5.65724900   -0.45315600    0.83103100
H                  1.79308200   -3.09112800   -1.01839800
H                  2.36440000    1.51447800   -2.40027200
H                  4.52080500    2.14133500    0.22194600
H                 -0.06105000    1.34821000   -1.50996800
H                 -3.54883300   -0.64587500    2.51229000
H                  2.53887700   -0.99906900    2.63310000
