# Supplementary material for: Evans–Polanyi-like Formulations for Rapidly Predicting Key Depolymerization Barriers in Xylopyranoses: Toward the Faster Development of Kinetic Models for Hemicellulose Pyrolysis
Source: J Phys Chem A. 2025 May 14;129(21):4767–85. doi: 10.1021/acs.jpca.5c00675 (PMC12128103; doi:10.1021/acs.jpca.5c00675)
Supplement: Supplementary file 2 [file jp5c00675_si_002.zip › Optimized_Coordinates/xyloglucan.txt]

xyloglucan
C                  1.20096300    0.31971700   -0.05119800
H                  1.11498200    0.69655500   -1.08426600
C                  2.36007300    1.00711500    0.66302200
H                  2.38177900    0.65413900    1.70214400
C                  2.52607900   -1.44980200   -0.82514900
H                  2.45889600   -1.06960500   -1.85317700
O                  2.19700700    2.40413200    0.59662600
O                 -5.21921300    0.29371500   -0.59890700
O                  1.37676300   -1.08436800   -0.07903400
C                 -3.99997200    0.50794800    0.02936800
H                 -4.13455300    1.01008400    1.00125400
C                 -3.36360100   -0.86063300    0.24407100
H                 -3.29678100   -1.35675600   -0.73360100
C                 -1.96224800   -0.70900300    0.81174900
H                 -2.04490000   -0.32575100    1.84053300
C                 -1.17458800    0.29870600   -0.01731800
H                 -0.95723300   -0.14695500   -0.99387700
C                 -1.93223500    1.60744100   -0.22711300
H                 -2.05473900    2.11382800    0.74270400
O                 -4.13717500   -1.60830800    1.15018100
O                 -1.33805100   -1.96795400    0.80051400
O                  0.04491800    0.58819600    0.66561600
O                 -3.20096200    1.32700500   -0.80107300
C                  3.66662300    0.63185300   -0.01284500
H                  3.67350100    1.07013700   -1.02262200
O                  4.73332900    1.13431800    0.75308100
H                  5.54707800    0.87044000    0.31161200
C                  3.77031200   -0.88363700   -0.14764500
H                  3.86233200   -1.30763700    0.85985900
O                  4.94168000   -1.13150200   -0.90769700
H                  5.23601500   -2.03434400   -0.76683600
H                 -0.38136800   -1.83603300    0.82932700
H                 -5.00572300   -1.73456300    0.75592400
H                 -5.68906200    1.12931300   -0.67222900
H                  1.46594200    2.63881200    1.17523400
H                  2.54976600   -2.53941800   -0.85716900
C                 -1.21697300    2.53475100   -1.19568700
H                 -0.22709300    2.78422100   -0.80849000
H                 -1.79802200    3.45838800   -1.29330500
O                 -1.02419300    1.91868100   -2.45167800
H                 -1.89123900    1.65795700   -2.78050500

TS-acyclic-product
C                  1.09951000    0.36082100    0.01567700
H                  0.98575200    0.77586300   -0.99984600
C                  2.28889300    1.01386100    0.71232200
H                  2.33567200    0.63652600    1.74177200
C                  2.38275300   -1.40157000   -0.85429000
H                  2.29399800   -0.98872400   -1.86776800
O                  2.14154000    2.41352700    0.68036300
O                 -4.80706700    0.43003900   -1.22316300
O                  1.25668500   -1.04304700   -0.06789300
C                 -4.33109200    0.11634300   -0.05872200
H                 -4.95831600    0.24155100    0.83116500
C                 -3.33233100   -1.02712100    0.06327400
H                 -3.04535600   -1.32099700   -0.95473800
C                 -2.06385000   -0.67907900    0.83957100
H                 -2.33161900   -0.33343600    1.84902600
C                 -1.28178900    0.41297300    0.12459500
H                 -1.11169200    0.11479700   -0.91631900
C                 -2.01493400    1.75224800    0.18546500
H                 -1.87987100    2.15732800    1.19451100
O                 -4.02380200   -2.06875600    0.71253400
O                 -1.34244300   -1.88905100    0.92704000
O                 -0.02914300    0.61559600    0.77870000
O                 -3.41100300    1.58735000   -0.03093300
C                  3.57157400    0.63895100   -0.00880300
H                  3.55906800    1.10676700   -1.00529100
O                  4.66283500    1.10432900    0.74446300
H                  5.46277900    0.85070900    0.27271100
C                  3.65090700   -0.87313600   -0.19130500
H                  3.76239100   -1.32904300    0.80015300
O                  4.79743000   -1.11259500   -0.98945900
H                  5.09131400   -2.01950800   -0.87618400
H                 -0.39329600   -1.71899200    0.85779100
H                 -3.37989300   -2.76608200    0.88315500
H                 -3.97534600    1.40490100   -1.03721100
H                  1.46915800    2.65452700    1.32348300
H                  2.38885100   -2.48968800   -0.92036800
C                 -1.45759300    2.74361500   -0.82767300
H                 -0.40423900    2.92303600   -0.59805700
H                 -1.99717500    3.69187500   -0.74189000
O                 -1.50339500    2.23562300   -2.14558900
H                 -2.39630400    2.30785400   -2.49372700

TS-FFL1
C                 -1.73471200   -0.39248400   -0.28949500
C                 -0.92728300   -1.68662500   -0.10445400
C                  0.91634700   -0.36230300   -0.07157800
C                  0.54983900    0.92000600   -0.61599500
C                 -0.94137300    0.83955500    0.12202800
H                 -0.85749900   -1.92542000    0.96318700
H                 -2.01547500   -0.29056400   -1.34676100
H                  1.22228100   -0.44438500    0.97326500
H                  0.27771900    0.81098400   -1.68620100
H                 -0.80124600    0.85920900    1.20964800
O                  0.41177700   -1.44424300   -0.64133200
O                  3.00821700    0.04208700   -0.36023300
O                  1.21420300    1.98280000   -0.24377700
H                  2.68606700    0.98417800   -0.28996300
O                 -1.57261600    2.00277700   -0.31715400
H                 -0.90046300    2.70081500   -0.24417700
O                 -2.88994500   -0.58093100    0.50518200
H                  3.32880600   -0.06681500   -1.26038900
C                 -3.97684600    0.23664200    0.22882000
H                 -3.82873800    0.76924600   -0.72272300
C                 -5.21305900   -0.64680200    0.15178500
H                 -5.32384200   -1.16548700    1.11233300
C                 -5.18626900    2.06224400    1.02257900
H                 -5.02943300    2.59879900    0.07651300
O                 -5.00402400   -1.57814200   -0.89365400
O                 -4.12269700    1.16437800    1.27428100
C                 -6.42568000    0.22542500   -0.10407000
H                 -6.30754300    0.72087700   -1.07989800
O                 -7.55904500   -0.61585900   -0.12269300
H                 -8.33532200   -0.06170300   -0.25527100
C                 -6.51413300    1.30207300    0.96459700
H                 -6.70590200    0.81979800    1.93092800
O                 -7.59732400    2.13785400    0.59293700
H                 -7.85857400    2.68291600    1.33909100
H                 -5.84405700   -2.01812400   -1.06874700
H                 -5.18410200    2.78794900    1.83646600
C                 -1.47667900   -2.87818000   -0.88548800
H                 -0.74497100   -3.68548200   -0.82252300
H                 -1.56963700   -2.58450700   -1.93922300
O                 -2.67914300   -3.35792100   -0.35637300
H                 -3.38843500   -2.71471200   -0.50391400

TS-FFL2
C                 -4.18733400   -0.66300500   -0.20663000
C                 -3.21667400    0.41367800    0.11837800
C                 -1.82442000    0.43918700   -0.42932300
C                 -1.02458900   -0.63427900    0.31786000
C                 -1.90390500   -1.87503900    0.47363300
O                 -5.37116000   -0.47179400    0.09483800
O                 -3.97485300    1.73835800   -0.83065700
O                 -1.32553300    1.74685900   -0.25051200
O                  0.16983200   -0.92418100   -0.39675200
O                 -3.12224300   -1.43946800    1.00081900
H                 -3.90670900   -1.32461000   -1.04413000
H                 -3.37488600    0.86767000    1.08993900
H                 -1.84305100    0.17501400   -1.49463400
H                 -0.78433900   -0.25719700    1.31897800
H                 -2.01998000   -2.35884900   -0.51193400
H                 -4.90511500    1.58200200   -0.57637400
H                 -3.66610200    2.60147800   -0.52439000
H                 -0.35688800    1.70132100   -0.23807500
O                  2.49977500   -2.50084300   -0.37797000
O                  4.86094400   -1.00347700   -0.86270000
O                  4.96987800    1.39045500    0.62510400
O                  1.37491500    0.93509500    0.11876600
C                  1.33933700   -0.48474600    0.19727700
C                  2.50585100   -1.10787600   -0.56278400
C                  3.81744400   -0.55292800   -0.03598100
C                  3.77488000    0.97118200   -0.01170300
C                  2.54052100    1.46218900    0.73740100
H                  1.70258200   -2.84798800   -0.78962500
H                  5.68145800   -0.65194800   -0.50263900
H                  5.17655300    2.29295500    0.37172700
H                  1.37222900   -0.78413900    1.25787200
H                  2.40468600   -0.84001800   -1.62293900
H                  3.95542300   -0.91162800    0.99535200
H                  3.73852900    1.32607700   -1.04885900
H                  2.59505800    1.15047700    1.78853900
H                  2.45726200    2.54880100    0.69991800
C                 -1.28431400   -2.87138200    1.44804500
H                 -0.26773300   -3.12807700    1.13800300
H                 -1.89204600   -3.78245800    1.45378700
O                 -1.19803700   -2.31009000    2.74074700
H                 -2.08499100   -1.99049400    2.94746100

TS-AXPL1
C                 -1.04145700    0.07703400    0.00274000
H                 -0.80381100   -0.19451300    1.04340300
C                 -2.19598900    1.06875300   -0.02232700
H                 -2.36575500    1.37244000   -1.06270400
C                 -2.51121600   -1.76595300   -0.15549900
H                 -2.31532300   -2.04525500    0.88871600
O                 -1.81837700    2.18090400    0.76653000
O                  3.73843500    0.06730300    2.34213800
O                 -1.39477700   -1.09472600   -0.71729700
C                  3.99334600    0.42515300    0.45726800
H                  5.07022600    0.46227400    0.55970600
C                  3.37169700   -0.83320100    0.14232000
H                  3.26211500   -0.76193600    1.52895500
C                  2.02019200   -0.79387100   -0.51506200
H                  2.10493500   -0.75130200   -1.61137700
C                  1.31898800    0.45556400   -0.01159900
H                  1.20046400    0.38607200    1.07531600
C                  2.13257800    1.69701800   -0.33525000
H                  2.28248400    1.76796400   -1.41891200
O                  4.26604800   -1.78832100   -0.37427600
O                  1.31135900   -1.96477600   -0.14325200
O                  0.04727300    0.65677800   -0.61491900
O                  3.43973000    1.61482000    0.26704000
C                 -3.44791200    0.41646300    0.53290200
H                 -3.27404700    0.16006100    1.58920100
O                 -4.48910900    1.36317200    0.42979700
H                 -5.29354900    0.95767900    0.77012600
C                 -3.74628000   -0.86777100   -0.21852900
H                 -3.97619300   -0.62360000   -1.26269900
O                 -4.86369000   -1.45271700    0.42601000
H                 -5.26332900   -2.11301700   -0.14532500
H                  0.48264200   -1.98146600   -0.63869000
H                  4.07996900   -2.62320200    0.06061300
H                  3.19107600    0.68184200    2.84985900
H                 -2.60182900    2.72594900    0.90355000
H                 -2.65386400   -2.67688700   -0.73757300
C                  1.46150700    2.97082000    0.16327700
H                  0.67704900    3.24110600   -0.54880300
H                  2.21142600    3.76496200    0.17817000
O                  0.93605800    2.82949100    1.46285300
H                 -0.00292800    2.61595900    1.37782000

TS-AXPL2
C                  1.14859100    0.33418900   -0.17130100
H                  1.06393900    0.60145700   -1.23749100
C                  2.32560300    1.06332800    0.46787000
H                  2.34280600    0.81532900    1.53729100
C                  2.43105600   -1.53827100   -0.75980300
H                  2.36518000   -1.26442800   -1.82101600
O                  2.19721100    2.44927300    0.26249700
O                 -5.03167200   -0.25729200   -1.18843400
O                  1.29431700   -1.07186500   -0.05060600
C                 -4.04555000    0.25900100   -0.34464100
H                 -4.59174600    0.37425800    1.18176800
C                 -3.39990300   -0.77562900    0.43581600
H                 -3.68830700   -1.81634700    0.30181600
C                 -1.96465700   -0.58505600    0.88002900
H                 -1.95720900   -0.06995900    1.84828400
C                 -1.22108800    0.30715300   -0.10391900
H                 -1.01513600   -0.25342400   -1.02153800
C                 -2.04086900    1.54372500   -0.46234600
H                 -2.27354500    2.11336000    0.45117000
O                 -4.33609900   -0.44199600    1.89268300
O                 -1.37279400   -1.85805200    0.98976400
O                  0.00227900    0.69917800    0.51661600
O                 -3.22127800    1.12644300   -1.10762800
C                  3.62047700    0.59088600   -0.16900200
H                  3.63263200    0.92429100   -1.21785900
O                  4.70170900    1.14359500    0.54005800
H                  5.50738700    0.82312300    0.12192900
C                  3.69074300   -0.93248100   -0.14868100
H                  3.77999500   -1.25275700    0.89671700
O                  4.85160400   -1.28306600   -0.88400500
H                  5.12966900   -2.17142400   -0.64944400
H                 -0.41406000   -1.75378900    0.91136200
H                 -5.07143700   -1.06436500    2.00406300
H                 -5.71099300    0.41180900   -1.29350600
H                  1.45336300    2.75403200    0.79019100
H                  2.43185800   -2.62576200   -0.67954900
C                 -1.30823400    2.43082700   -1.45671600
H                 -0.36371100    2.77533400   -1.03227300
H                 -1.93520800    3.30158500   -1.67661700
O                 -0.99268800    1.71944600   -2.63671200
H                 -1.81970500    1.35625200   -2.97357600

TS-AXPL3
C                  1.19073600    0.37458100   -0.17948400
H                  1.21478500    0.75262700   -1.21607100
C                  2.29460900    1.03674900    0.64138000
H                  2.21785200    0.67130300    1.67369700
C                  2.56413200   -1.40257900   -0.85616000
H                  2.58991100   -1.00659800   -1.88012400
O                  2.15718300    2.43572200    0.57897500
O                 -5.30299200    0.16359900   -0.44609300
O                  1.35785000   -1.03680800   -0.20576700
C                 -4.06214000    0.43168100    0.10741100
H                 -4.14837700    0.88233400    1.10485500
C                 -3.30509600   -0.88294500    0.19571800
H                 -3.84488900   -1.74955300   -0.17590400
C                 -1.88513900   -0.85507200    0.14765800
H                 -2.28078300   -0.98881200    1.56823300
C                 -1.19236800    0.37885900   -0.35009900
H                 -0.88823700    0.22862000   -1.39423100
C                 -2.07232700    1.62646100   -0.26128000
H                 -2.11164500    1.95440400    0.78809900
O                 -3.40586400   -1.20557500    1.96520600
O                 -1.31823800   -2.06874400   -0.28713500
O                 -0.01282800    0.67318700    0.42340200
O                 -3.38038500    1.33888600   -0.73385100
C                  3.65181500    0.65341100    0.08013900
H                  3.75380100    1.10395800   -0.91898700
O                  4.65285900    1.13265300    0.94396300
H                  5.49912600    0.86629100    0.57043300
C                  3.75024000   -0.86092200   -0.06493500
H                  3.74861500   -1.29837500    0.94094800
O                  4.98049700   -1.11530600   -0.72359600
H                  5.25415600   -2.02129500   -0.56309900
H                 -0.37152100   -2.02063600   -0.10115600
H                 -3.56810000   -2.13613400    2.17738500
H                 -5.78558300    0.99228500   -0.52192500
H                  1.33999100    2.66340600    1.03211300
H                  2.58246400   -2.49200400   -0.90474600
C                 -1.54351000    2.75571200   -1.13083600
H                 -0.51109500    2.97770400   -0.85361100
H                 -2.15356500    3.65011100   -0.96123500
O                 -1.53699400    2.39648900   -2.49489000
H                 -2.43015300    2.11785400   -2.72355900

TS-AXPL4
C                 -1.17833800    0.44679600    0.12992100
H                 -1.20730600    0.74635900    1.19188400
C                 -2.35684000    1.06678800   -0.61662800
H                 -2.26809300    0.79913600   -1.67785700
C                 -2.34384800   -1.49574800    0.68034700
H                 -2.38797400   -1.18608600    1.73346000
O                 -2.35950800    2.46146600   -0.43455900
O                  5.28436000    0.15778100    0.19311100
O                 -1.19578100   -0.96291500    0.04453300
C                  4.04772300    0.48573600   -0.35720600
H                  4.19269500    0.95572200   -1.34591200
C                  3.22591400   -0.76337500   -0.48169500
H                  2.82175800   -1.60032100    0.71998100
C                  1.80241700   -0.66270900   -0.34013600
H                  1.17355900   -1.17190300   -1.06547700
C                  1.18290400    0.60422500    0.22583100
H                  0.98272500    0.47678000    1.29322700
C                  2.12567400    1.79598600    0.05024600
H                  2.14358100    2.08661200   -1.01060900
O                  3.63085900   -1.57817400   -1.56643000
O                  1.70069600   -1.79957500    1.00009200
O                 -0.01820400    0.92020400   -0.46521100
O                  3.41740000    1.43190200    0.49287900
C                 -3.65639100    0.50258400   -0.07152700
H                 -3.78205800    0.86050200    0.96176300
O                 -4.71795900    0.94416900   -0.88134100
H                 -5.52600700    0.56820900   -0.51766400
C                 -3.59794900   -1.02030200   -0.04665000
H                 -3.57542400   -1.37570400   -1.08414300
O                 -4.78098400   -1.44978200    0.60786700
H                 -4.96456600   -2.36422500    0.38096600
H                  1.36581000   -2.66602000    0.72761200
H                  4.43691200   -2.02739400   -1.30214900
H                  5.86610500    0.92013800    0.11452800
H                 -1.57022400    2.81082700   -0.85846600
H                 -2.25298600   -2.58216100    0.64290400
C                  1.69743100    2.97807500    0.90542900
H                  0.66523100    3.24706600    0.67366100
H                  2.34535200    3.83188800    0.67738700
O                  1.74337000    2.65498600    2.27718800
H                  2.62858200    2.32130700    2.46146000

TS-AXPL5
C                 -1.16691900    0.33462000    0.16724600
H                 -1.14929000    0.52354400    1.25207900
C                 -2.30278000    1.10460900   -0.50152800
H                 -2.24868100    0.92244800   -1.58320000
C                 -2.52101200   -1.55354600    0.56076800
H                 -2.53039900   -1.33351000    1.63662800
O                 -2.17173600    2.47340500   -0.20482300
O                  5.31897300    0.42417200    0.08221000
O                 -1.32490600   -1.07666100   -0.03971000
C                  3.96000100    0.55720100   -0.17942100
H                  3.78471700    1.00671200   -1.17058500
C                  3.36854900   -0.84541600   -0.11645500
H                  3.56725100   -1.21984100    0.89493000
C                  1.87924100   -0.73942100   -0.34367400
H                  1.58145600   -1.03976800   -1.34934100
C                  1.20918000    0.39026600    0.29002200
H                  1.00174200   -1.04416300    1.17519300
C                  2.00290100    1.65548900    0.54063600
H                  1.94779700    2.31825300   -0.34229500
O                  3.91907800   -1.69039300   -1.09682100
O                  1.23260900   -1.92835100    0.57751300
O                  0.01036400    0.74777200   -0.41470500
O                  3.37435400    1.36070900    0.81073300
C                 -3.64341700    0.61789000    0.01444600
H                 -3.72480200    0.88663000    1.07859900
O                 -4.66840200    1.22749900   -0.73117700
H                 -5.50415700    0.89969500   -0.38406700
C                 -3.72603500   -0.89879800   -0.10542700
H                 -3.73968600   -1.15539900   -1.17166800
O                 -4.93835000   -1.28328900    0.52246500
H                 -5.21787700   -2.14098000    0.19451600
H                  0.35407200   -2.09833200    0.18200600
H                  4.87329500   -1.70103200   -0.96682400
H                  5.72698500    1.29511700    0.07031700
H                 -1.32425700    2.75887200   -0.56097300
H                 -2.53754900   -2.63650300    0.42683800
C                  1.50552100    2.44256800    1.74598400
H                  0.44089200    2.65309600    1.61751300
H                  2.04652900    3.39684000    1.78715900
O                  1.65283200    1.73227000    2.95229000
H                  2.54697600    1.37505300    2.96014000

TS-AXPL6
C                 -1.27470300    0.51540100    0.81814400
H                 -1.63957000    0.70807600    1.84314900
C                 -2.18505800    1.24466900   -0.18040400
H                 -1.80492200    1.03496700   -1.19048100
C                 -2.67807200   -1.40320500    0.81107300
H                 -3.01584500   -1.17478200    1.83090500
O                 -2.15575500    2.62220700    0.09976900
O                  4.94681500    0.45352900   -0.83616400
O                 -1.36453900   -0.91560800    0.59849700
C                  3.67654800    0.51276000   -0.28647600
H                  3.11035300    1.37992500   -0.66341600
C                  2.95662400   -0.76899000   -0.69179300
H                  3.62022300   -1.61624200   -0.47376100
C                  1.69047100   -0.93203800    0.11220000
H                  0.87753700    0.03138600   -0.12469700
C                  1.57964700   -0.29846100    1.36364100
H                  0.93674500   -0.72102600    2.12763100
C                  2.52537200    0.82114400    1.73670700
H                  2.09437200    1.77683400    1.41756000
O                  2.62741700   -0.72390100   -2.05915600
O                  1.05223300   -2.14006600   -0.09800200
O                  0.00893800    0.91230000    0.66390500
O                  3.78780700    0.61398500    1.11931600
C                 -3.61283100    0.74601100   -0.07404100
H                 -4.00635000    1.02294100    0.91594300
O                 -4.38621500    1.33207300   -1.09394900
H                 -5.27603500    0.97398600   -1.01269200
C                 -3.63666300   -0.77241400   -0.19334500
H                 -3.32817400   -1.03813900   -1.21187300
O                 -4.97739400   -1.17271900    0.04709300
H                 -5.12898300   -2.04180500   -0.33105200
H                  0.10296600   -1.98780300    0.03875200
H                  3.44522800   -0.78670100   -2.56145200
H                  5.39507600    1.29197300   -0.69174500
H                 -1.22471100    2.86676700    0.14310700
H                 -2.64445500   -2.48821100    0.69497800
C                  2.77636800    0.82117600    3.23432600
H                  3.48974700    1.61723400    3.47103600
H                  1.84138000    1.01830800    3.76091200
O                  3.23954900   -0.43903200    3.66348400
H                  4.05501600   -0.62757600    3.18696500

TS-AXPL7
C                 -1.20777600    0.97562800    0.85908600
H                 -1.62033700    1.93239700    1.21956200
C                 -1.96059300    0.53104900   -0.39759800
H                 -1.50668100   -0.40991000   -0.74384500
C                 -2.73363100   -0.19253300    2.25869900
H                 -3.17039900    0.75356600    2.60901400
O                 -1.83517700    1.53509900   -1.37482400
O                  5.01143500    1.04523900   -0.16079600
O                 -1.38441400   -0.01891000    1.87993100
C                  3.64448700    0.83925500   -0.01940600
H                  3.07688700    1.76413300   -0.20868600
C                  3.25229700   -0.24415100   -1.01431200
H                  3.72971200   -1.17955100   -0.68994500
C                  1.74280700   -0.40327900   -0.98901000
H                  1.29855200    0.49078300   -1.43941200
C                  1.28439200   -0.51285300    0.44406500
H                  0.47551900   -1.20709100    0.64176700
C                  2.06805700   -0.05435800    1.52977100
H                  1.08758500    0.89679900    1.47122600
O                  3.61064400    0.08759200   -2.33403400
O                  1.31680500   -1.56851800   -1.66089200
O                  0.12643200    1.08894400    0.61256600
O                  3.39151700    0.39441400    1.29308900
C                 -3.42249400    0.28164000   -0.06523300
H                 -3.87599000    1.23211300    0.25513500
O                 -4.04900600   -0.17719100   -1.24617300
H                 -4.97034700   -0.36156200   -1.03650500
C                 -3.54866100   -0.70946300    1.07480300
H                 -3.15393300   -1.67878600    0.74591000
O                 -4.93252000   -0.80292500    1.37474400
H                 -5.09731800   -1.58680000    1.90407000
H                  1.65488200   -1.51856600   -2.56131400
H                  4.55308000    0.28525500   -2.34639700
H                  5.28767800    1.74807500    0.43464400
H                 -2.44646600    1.31212600   -2.08537100
C                  2.01261700   -0.75757500    2.85697500
H                  2.34982100   -0.06928200    3.63953500
H                  0.98169200   -1.04509000    3.06646500
O                  2.79353200   -1.94097100    2.87096500
H                  3.68638200   -1.69364800    2.61100500
H                 -2.74459500   -0.90373900    3.08645600
