# Supplementary material for: Evans–Polanyi-like Formulations for Rapidly Predicting Key Depolymerization Barriers in Xylopyranoses: Toward the Faster Development of Kinetic Models for Hemicellulose Pyrolysis
Source: J Phys Chem A. 2025 May 14;129(21):4767–85. doi: 10.1021/acs.jpca.5c00675 (PMC12128103; doi:10.1021/acs.jpca.5c00675)
Supplement: Supplementary file 2 [file jp5c00675_si_002.zip › Optimized_Coordinates/xylose.txt]

xylose
C                 -1.38471600   -0.55335600   -0.29387900
C                 -0.56259700   -1.72803700    0.23065000
C                  1.43885300   -0.46887300    0.25354100
C                  0.72491500    0.79433600   -0.20867400
C                 -0.74133900    0.73029400    0.19133400
H                 -0.60477100   -1.73507900    1.32938900
H                 -0.94861700   -2.68003600   -0.13631600
H                 -1.38486500   -0.56048800   -1.39047400
H                  1.45196000   -0.50085400    1.35592300
H                  0.80216200    0.83626000   -1.30348600
H                 -0.80329900    0.74664900    1.29029200
O                  0.76787100   -1.62216200   -0.23080600
O                  2.71461100   -0.46823400   -0.27409200
H                  3.16180400   -1.26917000    0.01449700
O                  1.34774100    1.90352900    0.39093500
H                  0.81363400    2.67630700    0.17904600
O                 -1.36627100    1.87925300   -0.34294800
H                 -2.29782800    1.84353900   -0.10299800
O                 -2.70969100   -0.55410200    0.21419200
H                 -3.23860200   -1.19957400   -0.26047000

TS-DXP
C                  1.26268300   -0.53159000    0.31985300
C                  0.65855100   -1.74926000   -0.37197400
C                 -1.73007800   -0.25867700   -0.19888200
C                 -0.81196200    0.89249900    0.21171700
C                  0.63021000    0.73181000   -0.24714900
H                  1.03800900   -1.78657900   -1.39638300
H                  0.92874300   -2.67936500    0.13376500
H                  1.09091100   -0.55877500    1.40331800
H                 -2.14641400   -0.12934900   -1.20466400
H                 -0.82540000    0.94409900    1.30764400
H                  0.66036500    0.68391600   -1.34647800
O                 -0.75978700   -1.66124500   -0.41639600
O                 -2.42730900   -0.86931400    0.70802300
H                 -1.52935400   -1.77860000    0.45309000
O                 -1.37501900    2.05320700   -0.35555100
H                 -0.77485300    2.78269500   -0.16515000
O                  1.30193400    1.88647400    0.20820200
H                  2.24450000    1.75336500    0.05892400
O                  2.65134300   -0.44687600    0.03789200
H                  3.14401300   -1.01747500    0.63202600

TS-FF1
C                 -1.61436300   -0.31076800   -0.29938600
C                 -1.03411700   -1.68039800    0.05311500
C                  0.97761400   -0.66640300    0.24509300
C                  0.85392500    0.64932000   -0.33215000
C                 -0.70014900    0.76892600    0.25672700
H                 -1.11311800   -1.85688200    1.13112000
H                 -1.50179600   -2.49405000   -0.49303800
H                 -1.66406200   -0.19856800   -1.38928500
H                  1.18427400   -0.76810700    1.31244100
H                  0.67648700    0.57567800   -1.42447600
H                 -0.67540600    0.72039800    1.35375700
O                  0.36636900   -1.68082800   -0.34962000
O                  3.12608900   -0.58652700    0.13884500
O                  1.61713100    1.60878500    0.11795000
H                  2.95385400    0.39234300    0.19006600
O                 -1.12406200    2.02659900   -0.16380600
H                 -0.36871700    2.62069400   -0.01700600
O                 -2.90052200   -0.25566000    0.27451300
H                 -3.22995300    0.64304800    0.16694900
H                  3.50765300   -0.74866800   -0.72898800

TS-FF2
C                  1.43571200   -0.86709800    0.34936100
C                  0.74945800    0.27155500   -0.30880800
C                 -0.56578400    0.78207000    0.17774400
C                 -1.62049200   -0.25196000   -0.23103500
C                 -1.02523300   -1.63108400    0.05220300
O                  2.63324200   -1.04954000    0.05707400
O                  1.92762000    1.57820700    0.26495300
O                 -0.79966100    2.04780700   -0.39840400
O                 -2.79430400    0.08205400    0.48365200
O                  0.22840200   -1.66256000   -0.57023000
H                  1.05593000   -1.12619600    1.35427800
H                  0.98859600    0.39232300   -1.35889400
H                 -0.55482600    0.84829900    1.27330700
H                 -1.77653100   -0.14806300   -1.31215000
H                 -0.96035400   -1.78466000    1.14065300
H                  2.71485700    0.99841900    0.16517100
H                  1.98694400    2.32551700   -0.34183500
H                 -1.68663300    2.32188400   -0.14181000
H                 -3.54494500   -0.38185000    0.10495700
H                 -1.65325500   -2.42433500   -0.36538300

TS-AXP1
C                  1.28604200   -0.22357000    0.23285000
C                  0.99059600   -1.49768800   -0.54985200
C                 -1.28920000   -0.84576600   -0.44762700
C                 -0.99045300    0.53240500   -0.18441300
C                  0.45843100    0.92072100   -0.33041600
H                  1.38620400   -1.40778500   -1.56395600
H                  1.42451400   -2.37349700   -0.06985400
H                  1.01806600   -0.35151100    1.28588300
H                 -2.31221700   -1.14396100   -0.63922300
H                 -1.23190000    0.27093000    1.02922200
H                  0.72630600    1.07915600   -1.38623000
O                 -0.42028500   -1.78337500   -0.66414500
O                 -1.49186100   -0.89649700    1.69353900
H                 -1.88766800   -1.28582600    2.48040800
O                 -1.92384000    1.40601200   -0.76273800
H                 -2.05015400    2.13824300   -0.15402000
O                  0.66150200    2.10986900    0.40000400
H                  1.59127800    2.34451600    0.31739600
O                  2.65567700    0.10767100    0.07214700
H                  3.16133500   -0.24355100    0.80802900
TS-AXP2
C                 -1.36969300   -0.58126000   -0.21318700
C                 -0.51717600   -1.61623200    0.51547500
C                  1.44121300   -0.40397100    0.00385100
C                  0.68290400    0.80473900   -0.22828100
C                 -0.79857500    0.79943200    0.06477900
H                 -0.47663300   -1.37296100    1.58763000
H                 -0.93897500   -2.61624500    0.39836300
H                 -1.33188000   -0.77881200   -1.29176000
H                  1.71681800    0.59501900    1.23894200
H                  0.98959700    1.50715000   -1.00117300
H                 -0.95285300    0.99794300    1.13241800
O                  0.76515500   -1.64650300   -0.05325400
O                  2.57136100   -0.47737000   -0.81310400
H                  3.23209600   -1.00073900   -0.35470400
O                  1.36866500    1.65960900    1.16480000
H                  2.09049100    2.25383000    0.90758400
O                 -1.41146400    1.79910700   -0.71596100
H                 -2.35964300    1.73451200   -0.55993000
O                 -2.70849400   -0.53604000    0.25206300
H                 -3.18669600   -1.30467100   -0.06824300

TS-AXP3
C                 -1.28505200   -0.78159600   -0.23308700
C                 -0.25543600   -1.69834500    0.42186600
C                  1.54849500   -0.24486500    0.16891700
C                  0.60700800    0.88223700   -0.23970600
C                 -0.79695800    0.63499700   -0.23033000
H                 -0.22121100   -1.48960500    1.49995700
H                 -0.51403700   -2.74751200    0.27644200
H                 -1.44881000   -1.09862400   -1.27280800
H                  1.70723500   -0.21689700    1.25558700
H                  1.03027800    1.59461400   -0.94304800
H                 -0.45414300    1.38198800    1.02687500
O                  1.01482800   -1.50237100   -0.17382000
O                  2.73387300   -0.06528000   -0.52800200
H                  3.29355900   -0.82995800   -0.36067800
O                  0.60688500    1.88409300    1.23800400
H                  0.62118500    2.83331800    1.04780300
O                 -1.52371000    1.49221400   -1.08835300
H                 -2.39989600    1.59100000   -0.70722000
O                 -2.52434500   -0.82601800    0.47245900
H                 -3.02789800   -1.58593400    0.16974300

TS-AXP4
C                  1.53050700   -0.22483300    0.23035300
C                  0.91750200   -1.56688700   -0.17187200
C                 -1.29694900   -0.80107000   -0.16573200
C                 -0.80542900    0.62022300   -0.26835900
C                  0.60306000    0.86944600   -0.25117700
H                  0.84796600   -1.63571800   -1.26605600
H                  1.52431100   -2.39751500    0.19456100
H                  1.58622300   -0.21619100    1.32454900
H                 -1.51029100   -1.18254600   -1.17915600
H                 -0.52374800    1.45899500    0.94834200
H                  1.03039600    1.53372900   -0.99617900
O                 -0.34523000   -1.66508100    0.43975400
O                 -2.45478900   -0.82976900    0.60657700
H                 -2.83364600   -1.71262800    0.55075600
O                 -1.50199500    1.34638500   -1.25983700
H                 -2.29698500    1.70492800   -0.86045600
O                  0.48571200    2.06701100    1.06315500
H                  1.03739800    1.97572700    1.85487500
O                  2.79813300    0.00498800   -0.34867400
H                  3.42545600   -0.63396100   -0.00044600

TS-AXP5
C                  1.43061200   -0.41990000   -0.08932400
C                  0.62571400   -1.70249500    0.08398300
C                 -1.36071100   -0.50299800   -0.17615100
C                 -0.73969600    0.86125800    0.10249100
C                  0.71188800    0.80113300   -0.30885400
H                  0.56679500   -2.20786300   -0.89207100
H                  1.09555700   -2.38643300    0.79038500
H                  1.81407300    0.54008600    1.02840400
H                 -1.29285300   -0.75302800   -1.24772600
H                 -0.83508800    0.99771900    1.18699400
H                  0.98092500    1.44048600   -1.14420400
O                 -0.68404500   -1.46436200    0.58374000
O                 -2.68418800   -0.42572500    0.24436100
H                 -3.09141400   -1.29236700    0.15218100
O                 -1.37236200    1.89857500   -0.60425300
H                 -2.31624500    1.83752200   -0.42098200
O                  1.62717000    1.69279500    0.93969700
H                  1.14664700    2.17126200    1.63251700
O                  2.49611500   -0.62973900   -1.00110300
H                  3.32295600   -0.63966200   -0.51758300

TS-AXP6
C                 -1.24075000   -0.82104200   -0.52521800
C                 -0.21322500   -1.88851100   -0.21889800
C                  1.40522800   -0.25843400    0.29424100
C                  0.58706400    0.91526200   -0.22100400
C                 -0.86961400    0.52362500   -0.31994700
H                 -0.33040800   -2.21349500    0.82080600
H                 -0.36003100   -2.74686700   -0.87371100
H                 -2.10396800   -1.07263000   -1.12897600
H                  1.16258300   -0.43837200    1.35535900
H                  0.96550100    1.16805400   -1.22054300
H                 -1.42225100    0.24615500    0.87595700
O                  1.09603600   -1.42178300   -0.45483300
O                  2.74244700    0.02784500    0.10991600
H                  3.26159700   -0.70876400    0.44525100
O                  0.76508400    1.99783400    0.66341500
H                  0.20250600    2.71376600    0.35275300
O                 -1.61888700    1.54366800   -0.93198300
H                 -2.49317400    1.56246300   -0.53187300
O                 -2.30652000   -0.68887100    1.11013900
H                 -2.73186300   -1.21624600    1.80439600

TS-AXP7
C                 -1.18888200   -0.37152200   -0.57716500
C                 -0.59113300   -1.59932200   -0.18435400
C                  1.46470700   -0.54990700    0.33725400
C                  0.89986200    0.78351600   -0.18486500
C                 -0.60310500    0.83374400    0.09038100
H                 -1.92510300   -1.55421800    0.42561400
H                 -0.43316200   -2.37848100   -0.92345800
H                 -1.62399100   -0.23484000   -1.56219300
H                  2.05757300   -0.35295900    1.23405800
H                  1.06839500    0.83562800   -1.26773000
H                 -0.74590300    0.74527000    1.17195700
O                  0.45262800   -1.44155500    0.75654900
O                  2.24241200   -1.10201900   -0.68760700
H                  2.65323200   -1.90303900   -0.34837000
O                  1.56138500    1.83659800    0.47506800
H                  1.13565100    2.65611900    0.20178700
O                 -1.09697200    2.06312900   -0.39366900
H                 -1.97015600    2.20890300   -0.01850900
O                 -2.72879600   -0.63718200    0.38130700
H                 -3.52739300   -0.82567800   -0.13179300
